# Supplementary material for: Exploring Contraindicated Medications and Corresponding Targeted Genes for Migraine Through Integrated Genetic Approaches
Source: Brain Behav. 2025 Nov 19;15(11):e71056. doi: 10.1002/brb3.71056 (PMC12631026; doi:10.1002/brb3.71056)
Supplement: Supplementary file 1 — Table S1: GWAS summary statistics for medication‐used categories and migraine with its subtypes, and eQTL summary data. Table S2: Medications directly related to migraine and its subtypes. Table S3: MR results and supplementary analyses for medication‐used categories and migraine with its subtypes. Table S4: Results of TWAS identifying genes associated with migraine and its subtypes. Table S5: The drug targets corresponding to drugs with side‐effects for migraine and its subtypes. Table S6: Colocalization further confirming contraindicated drug target genes associated with migraine and its subtypes. Table S7: Results of INTACT integrating TWAS and colocalization. Table S8: Brain‐tissue TWAS validating tissue‐specific associations between hub genes and migraine and its subtypes. [file BRB3-15-e71056-s001.xlsx]

## Sheet: Overview
Supplement table
S1: GWAS Summary Statistics for Medication-used Categories and Migraine with its Subtypes, and eQTL Summary Data
S2: Medications directly related to migraine and its subtypes
S3: MR Results and Supplementary Analyses for Medication-used Categories and Migraine with its Subtypes
S4: Results of TWAS Identifying Genes Associated with Migraine and its Subtypes
S5: The drug targets corresponding to drugs with side-effects for migraine and its subtypes
S6: Colocalization Further Confirming Contraindicated Drug Target Genes Associated with Migraine and its Subtypes
S7: Results of INTACT Integrating TWAS and Colocalization
S8: Brain-tissue TWAS validating tissue-specific associations between hub genes and Migraine and its Subtypes

## Sheet: S1
ID	Description	Cases	Controls	Samplesize	Download link
GWAS
G6_MIGRAINE	Migraine	18477	287837	306314	https://storage.googleapis.com/finngen-public-data-r9/summary_stats/finngen_R9_G6_MIGRAINE.gz
G6_MIGRAINE_WITH_AURA	Migraine with aura	7917	287837	295754	https://storage.googleapis.com/finngen-public-data-r9/summary_stats/finngen_R9_G6_MIGRAINE_WITH_AURA.gz
G6_MIGRAINE_NO_AURA	Migraine without aura	6730	287837	294567	https://storage.googleapis.com/finngen-public-data-r9/summary_stats/finngen_R9_G6_MIGRAINE_NO_AURA.gz
A02B	Drugs for peptic ulcer and gastro-oesophageal reflux disease (GORD)	53137	79230	132367	https://cnsgenomics.com/content/data
A10	Drugs used in diabetes	15272	290641	305913	https://cnsgenomics.com/content/data
B01A	Antithrombotic agents	67653	85986	153639	https://cnsgenomics.com/content/data
C01D	Vasodilators used in cardiac diseases	5546	237113	242659	https://cnsgenomics.com/content/data
C02	Antihypertensives	6431	145949	152380	https://cnsgenomics.com/content/data
C03	Diuretics	34453	194633	229086	https://cnsgenomics.com/content/data
C07	Beta blocking agents	31700	192324	224024	https://cnsgenomics.com/content/data
C08	Calcium channel blockers	31904	172474	204378	https://cnsgenomics.com/content/data
C09	Agents ating on the renin-angiotensin system	62752	174778	237530	https://cnsgenomics.com/content/data
C10AA	HMG CoA reductase inhibitors	73475	216910	290385	https://cnsgenomics.com/content/data
H03A	Thyroid preparations	24832	280750	305582	https://cnsgenomics.com/content/data
L04.	Immunosappressants	3954	268648	272602	https://cnsgenomics.com/content/data
M01A	Anti-inflammatory and antirheumatic products,mon-steroids	74150	90370	164520	https://cnsgenomics.com/content/data
M05B	Drugs affecting bone structure and mineralization	7870	207798	215668	https://cnsgenomics.com/content/data
N02A	Opioids	22982	55826	78808	https://cnsgenomics.com/content/data
N02BA	Salicylic acid and derivatives	61583	50427	112010	https://cnsgenomics.com/content/data
N02BE	Anilides	83218	96592	179810	https://cnsgenomics.com/content/data
N02C	Antimigraine preparations	5521	114323	119844	https://cnsgenomics.com/content/data
N06A	Antidepressants	33757	270405	304162	https://cnsgenomics.com/content/data
R03A	Adrenergics,inhalants	28880	147565	176445	https://cnsgenomics.com/content/data
R03BA	Glucocorticoids	17352	188348	205700	https://cnsgenomics.com/content/data
R06A	Antihistamines for systemic use	13984	137652	151636	https://cnsgenomics.com/content/data
S01E	Antiglaucoma preparations and miotics	5215	95653	100868	https://cnsgenomics.com/content/data
eQTL
eQTLGen	Whole blood eQTL	\	\	31684	https://www.eqtlgen.org/phase1.html
FUSION	Brain - Amygdala eQTL	\	\	119	http://gusevlab.org/projects/fusion/
FUSION	Anterior cingulate cortex (BA24)	\	\	135	http://gusevlab.org/projects/fusion/
FUSION	Caudate (basal ganglia)	\	\	172	http://gusevlab.org/projects/fusion/
FUSION	Cerebellar Hemisphere	\	\	157	http://gusevlab.org/projects/fusion/
FUSION	Cerebellum	\	\	188	http://gusevlab.org/projects/fusion/
FUSION	Cortex	\	\	183	http://gusevlab.org/projects/fusion/
FUSION	Frontal Cortex (BA9)	\	\	157	http://gusevlab.org/projects/fusion/
FUSION	Hippocampus	\	\	150	http://gusevlab.org/projects/fusion/
FUSION	Hypothalamus	\	\	156	http://gusevlab.org/projects/fusion/
FUSION	Nucleus accumbens (basal ganglia)	\	\	181	http://gusevlab.org/projects/fusion/
FUSION	Putamen (basal ganglia)	\	\	153	http://gusevlab.org/projects/fusion/
FUSION	Spinal cord (cervical c-1)	\	\	115	http://gusevlab.org/projects/fusion/
FUSION	Substantia nigra	\	\	100	http://gusevlab.org/projects/fusion/

## Sheet: S2
DrugBank ID	ATC	Drug Name
DB00264	C07	Metoprolol
DB00335	C07	Atenolol
DB00373	C07	Timolol
DB00571	C07	Propranolol
DB00945	C07	Acetylsalicylic acid
DB01203	C07	Nadolol
DB00622	C08	Nicardipine
DB00216	N02	Eletriptan
DB00315	N02	Zolmitriptan
DB00320	N02	Dihydroergotamine
DB00652	N02	Pentazocine
DB00669	N02	Sumatriptan
DB00696	N02	Ergotamine
DB00918	N02	Almotriptan
DB00945	N02	Acetylsalicylic acid
DB00952	N02	Naratriptan
DB00953	N02	Rizatriptan
DB00998	N02	Rizatriptan
DB01050	N02	Ibuprofen
DB06153	N02	Pizotifen
DB09214	N02	Dexketoprofen
DB11732	N02	Lasmiditan
DB12457	N02	Rimegepant
DB14039	N02	Erenumab
DB14040	N02	Eptinezumab
DB14041	N02	Fremanezumab
DB14042	N02	Galcanezumab
DB15328	N02	Ubrogepant
DB16098	N02	Atogepant

## Sheet: S3
nsnp: the number of SNP. b:beta(β). se: standard error of beta. pval: P-value. se.OR: standard error of odds ratio. pval. OR:p-value of odds ratio lo_ci: the lowest value of the 95% confidence interval of beta. up_ci: the highest value of the 95% confidence interval of beta. or: odds ratio. or_lci95: the lowest value of the 95% confidence interval of odds ratio. or_uci95: the highest value of the…
Mendelian Randomization Analysis																	Pleiotropic Analysis			Heterogeneity Analysis				MR PRESSO Analysis
id.exposure	id.outcome	exposure	outcome	method	nsnp	b	se	pval	b.OR	se.OR	pval.OR	lo_ci	up_ci	or	or_lci95	or_uci95	egger_intercept	se.egger	pval.egger	method.he	Q	Q_df	Q_pval	MR Analysis	Causal Estimate	Sd	T-stat	P-value
A02B	finngen_R9_G6_MIGRAINE_NO_AURA	Drugs for peptic ulcer and gastro-oesophageal reflux disease (GORD)	Migraine without aura	Inverse variance weighted	5	-0.0390326	0.203954	0.848228	-0.0390326	0.203954	0.848228	-0.438782	0.360716	0.961719	0.644822	1.43436	0.0476644	0.0805795	0.595785	MR Egger	4.68611	3	0.196278	Raw	-0.0390326	0.203954	-0.19138	0.85755
A02B	finngen_R9_G6_MIGRAINE_NO_AURA	Drugs for peptic ulcer and gastro-oesophageal reflux disease (GORD)	Migraine without aura	MR Egger	5	-1.0049	1.648	0.585095	-1.0049	1.648	0.585095	-4.23499	2.22518	0.36608	0.01448	9.25515				Inverse variance weighted	5.23266	4	0.264247	Outlier-corrected
A02B	finngen_R9_G6_MIGRAINE_NO_AURA	Drugs for peptic ulcer and gastro-oesophageal reflux disease (GORD)	Migraine without aura	Simple mode	5	0.244705	0.363301	0.537506	0.244705	0.345173	0.517498	-0.431834	0.921245	1.27725	0.649317	2.51242
A02B	finngen_R9_G6_MIGRAINE_NO_AURA	Drugs for peptic ulcer and gastro-oesophageal reflux disease (GORD)	Migraine without aura	Weighted median	5	0.181774	0.232421	0.434163	0.181774	0.234165	0.437594	-0.27719	0.640738	1.19934	0.75791	1.89788
A02B	finngen_R9_G6_MIGRAINE_NO_AURA	Drugs for peptic ulcer and gastro-oesophageal reflux disease (GORD)	Migraine without aura	Weighted mode	5	0.244705	0.329288	0.498676	0.244705	0.32126	0.488671	-0.384964	0.874375	1.27725	0.680475	2.39738
A10	finngen_R9_G6_MIGRAINE_NO_AURA	Drugs used in diabetes	Migraine without aura	Inverse variance weighted	52	-0.00948298	0.0310729	0.760225	-0.00948298	0.0310729	0.760225	-0.0703858	0.0514198	0.990562	0.932034	1.05276	0.0121977	0.008014	0.134298	MR Egger	69.661	50	0.034394	Raw	-0.00948298	0.0310729	-0.305185	0.761467
A10	finngen_R9_G6_MIGRAINE_NO_AURA	Drugs used in diabetes	Migraine without aura	MR Egger	52	-0.109791	0.0726945	0.13726	-0.109791	0.0726945	0.13726	-0.252272	0.0326903	0.896021	0.777033	1.03323				Inverse variance weighted	72.8886	51	0.023778	Outlier-corrected	0.00901541	0.0300562	0.299952	0.765457
A10	finngen_R9_G6_MIGRAINE_NO_AURA	Drugs used in diabetes	Migraine without aura	Simple mode	52	0.0504535	0.0852468	0.556565	0.0504535	0.0899004	0.577108	-0.125751	0.226658	1.05175	0.881834	1.2544
A10	finngen_R9_G6_MIGRAINE_NO_AURA	Drugs used in diabetes	Migraine without aura	Weighted median	52	0.00253806	0.0438975	0.953894	0.00253806	0.0415963	0.951346	-0.0789906	0.0840667	1.00254	0.924049	1.0877
A10	finngen_R9_G6_MIGRAINE_NO_AURA	Drugs used in diabetes	Migraine without aura	Weighted mode	52	0.00452069	0.052447	0.931649	0.00452069	0.0527907	0.932093	-0.0989492	0.107991	1.00453	0.905789	1.11404
B01A	finngen_R9_G6_MIGRAINE_NO_AURA	Antithrombotic agents	Migraine without aura	Inverse variance weighted	11	-0.077315	0.130809	0.554485	-0.077315	0.130809	0.554485	-0.333701	0.179071	0.925598	0.716268	1.19611	0.0423447	0.0248365	0.122399	MR Egger	9.32394	9	0.407925	Raw	-0.077315	0.130809	-0.591053	0.567604
B01A	finngen_R9_G6_MIGRAINE_NO_AURA	Antithrombotic agents	Migraine without aura	MR Egger	11	-0.621035	0.340696	0.101644	-0.621035	0.340696	0.101644	-1.2888	0.0467289	0.537388	0.275601	1.04784				Inverse variance weighted	12.3354	10	0.263237	Outlier-corrected
B01A	finngen_R9_G6_MIGRAINE_NO_AURA	Antithrombotic agents	Migraine without aura	Simple mode	11	-0.410847	0.33075	0.242517	-0.410847	0.342749	0.258287	-1.08264	0.260942	0.663088	0.338702	1.29815
B01A	finngen_R9_G6_MIGRAINE_NO_AURA	Antithrombotic agents	Migraine without aura	Weighted median	11	-0.136907	0.173044	0.428846	-0.136907	0.172518	0.42744	-0.475041	0.201228	0.872052	0.621859	1.2229
B01A	finngen_R9_G6_MIGRAINE_NO_AURA	Antithrombotic agents	Migraine without aura	Weighted mode	11	-0.426367	0.339437	0.237633	-0.426367	0.335166	0.23212	-1.08329	0.230558	0.652877	0.33848	1.2593
C03	finngen_R9_G6_MIGRAINE_NO_AURA	Diuretics	Migraine without aura	Inverse variance weighted	70	0.0976926	0.0419087	0.019749	0.0976926	0.0419087	0.019749	0.0155516	0.179834	1.10262	1.01567	1.19702	-0.00680855	0.00865807	0.434376	MR Egger	97.9729	68	0.0101002	Raw	0.0810719	0.0412101	1.96728	0.0528991
C03	finngen_R9_G6_MIGRAINE_NO_AURA	Diuretics	Migraine without aura	MR Egger	70	0.188311	0.122659	0.129364	0.188311	0.122659	0.129364	-0.0521002	0.428723	1.20721	0.949234	1.5353				Inverse variance weighted	98.8638	69	0.010669	Outlier-corrected	0.0595744	0.0394549	1.50994	0.135376
C03	finngen_R9_G6_MIGRAINE_NO_AURA	Diuretics	Migraine without aura	Simple mode	70	0.135169	0.143899	0.350838	0.135169	0.145408	0.355827	-0.149831	0.420168	1.14473	0.860854	1.52222
C03	finngen_R9_G6_MIGRAINE_NO_AURA	Diuretics	Migraine without aura	Weighted median	70	0.107852	0.057376	0.060144	0.107852	0.0579774	0.0628517	-0.00578389	0.221487	1.11388	0.994233	1.24793
C03	finngen_R9_G6_MIGRAINE_NO_AURA	Diuretics	Migraine without aura	Weighted mode	70	0.148783	0.127898	0.248716	0.148783	0.124065	0.234536	-0.0943833	0.39195	1.16042	0.909934	1.47986
C09	finngen_R9_G6_MIGRAINE_NO_AURA	Agents acting on the renin-angiotensin system	Migraine without aura	Inverse variance weighted	134	0.0511406	0.0379198	0.177449	0.0511406	0.0379198	0.177449	-0.0231823	0.125464	1.05247	0.977084	1.13367	-0.00946923	0.00597384	0.115333	MR Egger	159.287	132	0.0530193	Raw	0.0509468	0.0367711	1.38551	0.168115
C09	finngen_R9_G6_MIGRAINE_NO_AURA	Agents acting on the renin-angiotensin system	Migraine without aura	MR Egger	134	0.220385	0.113233	0.0537442	0.220385	0.113233	0.0537442	-0.00155229	0.442323	1.24656	0.998449	1.55632				Inverse variance weighted	162.319	133	0.0426717	Outlier-corrected	0.0323424	0.035677	0.906535	0.366233
C09	finngen_R9_G6_MIGRAINE_NO_AURA	Agents acting on the renin-angiotensin system	Migraine without aura	Simple mode	134	0.0910052	0.138745	0.513009	0.0910052	0.147613	0.53861	-0.198316	0.380327	1.09527	0.82011	1.46276
C09	finngen_R9_G6_MIGRAINE_NO_AURA	Agents acting on the renin-angiotensin system	Migraine without aura	Weighted median	134	0.0687735	0.0551436	0.212334	0.0687735	0.0515826	0.182443	-0.0323283	0.169875	1.07119	0.968189	1.18516
C09	finngen_R9_G6_MIGRAINE_NO_AURA	Agents acting on the renin-angiotensin system	Migraine without aura	Weighted mode	134	0.113386	0.126632	0.372192	0.113386	0.1379	0.412417	-0.156899	0.38367	1.12006	0.854791	1.46766
C10AA	finngen_R9_G6_MIGRAINE_NO_AURA	HMG CoA reductase inhibitors	Migraine without aura	Inverse variance weighted	72	-0.0254772	0.0428012	0.55168	-0.0254772	0.0428012	0.55168	-0.109368	0.0584132	0.974845	0.896401	1.06015	0.00998824	0.00503775	0.0513288	MR Egger	88.4047	70	0.0678341	Raw	-0.027434	0.0418768	-0.655112	0.514427
C10AA	finngen_R9_G6_MIGRAINE_NO_AURA	HMG CoA reductase inhibitors	Migraine without aura	MR Egger	72	-0.142344	0.0723441	0.0530784	-0.142344	0.0723441	0.0530784	-0.284138	-0.000549145	0.867323	0.752663	0.999451				Inverse variance weighted	93.3693	71	0.0388233	Outlier-corrected
C10AA	finngen_R9_G6_MIGRAINE_NO_AURA	HMG CoA reductase inhibitors	Migraine without aura	Simple mode	72	0.0663778	0.135331	0.625304	0.0663778	0.131642	0.615661	-0.191641	0.324396	1.06863	0.825604	1.3832
C10AA	finngen_R9_G6_MIGRAINE_NO_AURA	HMG CoA reductase inhibitors	Migraine without aura	Weighted median	72	-0.0787572	0.0602956	0.19149	-0.0787572	0.0612309	0.198362	-0.19877	0.0412554	0.924264	0.819739	1.04212
C10AA	finngen_R9_G6_MIGRAINE_NO_AURA	HMG CoA reductase inhibitors	Migraine without aura	Weighted mode	72	-0.105762	0.0795478	0.187926	-0.105762	0.0783725	0.181471	-0.259372	0.0478482	0.899639	0.771536	1.04901
H03A	finngen_R9_G6_MIGRAINE_NO_AURA	Thyroid preparations	Migraine without aura	Inverse variance weighted	102	0.00821107	0.0249995	0.742572	0.00821107	0.0249995	0.742572	-0.040788	0.0572102	1.00824	0.960033	1.05888	-0.000245056	0.00517281	0.96231	MR Egger	141.843	100	0.0037902	Raw	0.00565839	0.0243125	0.232735	0.81642
H03A	finngen_R9_G6_MIGRAINE_NO_AURA	Thyroid preparations	Migraine without aura	MR Egger	102	0.010439	0.0533194	0.845177	0.010439	0.0533194	0.845177	-0.094067	0.114945	1.01049	0.910222	1.12181				Inverse variance weighted	141.847	101	0.00461092	Outlier-corrected	0.000129419	0.0233639	0.00553928	0.995591
H03A	finngen_R9_G6_MIGRAINE_NO_AURA	Thyroid preparations	Migraine without aura	Simple mode	102	0.0826874	0.0724123	0.256196	0.0826874	0.0697176	0.238392	-0.0539591	0.219334	1.0862	0.947471	1.24525
H03A	finngen_R9_G6_MIGRAINE_NO_AURA	Thyroid preparations	Migraine without aura	Weighted median	102	0.000929293	0.0380418	0.980511	0.000929293	0.0369957	0.97996	-0.0715822	0.0734408	1.00093	0.93092	1.0762
H03A	finngen_R9_G6_MIGRAINE_NO_AURA	Thyroid preparations	Migraine without aura	Weighted mode	102	0.027462	0.0396443	0.49008	0.027462	0.0387178	0.479781	-0.0484249	0.103349	1.02784	0.952729	1.10888
L04	finngen_R9_G6_MIGRAINE_NO_AURA	Immunosuppressants	Migraine without aura	Inverse variance weighted	4	-0.0641381	0.0339696	0.0590122	-0.0641381	0.0339696	0.0590122	-0.130718	0.00244233	0.937876	0.877465	1.00245	-0.00169211	0.0287273	0.958386	MR Egger	1.65486	2	0.437172	Raw	-0.0641381	0.025256	-2.53952	0.0847153
L04	finngen_R9_G6_MIGRAINE_NO_AURA	Immunosuppressants	Migraine without aura	MR Egger	4	-0.0599818	0.0783123	0.523765	-0.0599818	0.0783123	0.523765	-0.213474	0.0935102	0.941782	0.807773	1.09802				Inverse variance weighted	1.65833	3	0.646238	Outlier-corrected
L04	finngen_R9_G6_MIGRAINE_NO_AURA	Immunosuppressants	Migraine without aura	Simple mode	4	-0.105677	0.0584348	0.16825	-0.105677	0.0612564	0.182962	-0.225739	0.0143857	0.899715	0.797926	1.01449
L04	finngen_R9_G6_MIGRAINE_NO_AURA	Immunosuppressants	Migraine without aura	Weighted median	4	-0.0676129	0.0375423	0.0717063	-0.0676129	0.0397177	0.0886927	-0.14546	0.0102339	0.934622	0.864625	1.01029
L04	finngen_R9_G6_MIGRAINE_NO_AURA	Immunosuppressants	Migraine without aura	Weighted mode	4	-0.0723066	0.0467063	0.219347	-0.0723066	0.0438943	0.198055	-0.158339	0.0137262	0.930246	0.85356	1.01382
M01A	finngen_R9_G6_MIGRAINE_NO_AURA	Anti-inflammatory and antirheumatic products, non-steroids	Migraine without aura	Inverse variance weighted	7	0.363101	0.289633	0.209966	0.363101	0.289633	0.209966	-0.20458	0.930782	1.43778	0.81499	2.53649	-0.0152548	0.0604368	0.810772	MR Egger	20.8212	5	0.000875557	Raw	0.363101	0.289633	1.25366	0.256601
M01A	finngen_R9_G6_MIGRAINE_NO_AURA	Anti-inflammatory and antirheumatic products, non-steroids	Migraine without aura	MR Egger	7	0.664278	1.23415	0.613495	0.664278	1.23415	0.613495	-1.75467	3.08322	1.94309	0.172965	21.8286				Inverse variance weighted	21.0865	6	0.00177012	Outlier-corrected	-0.140114	0.0998841	-1.40277	0.233336
M01A	finngen_R9_G6_MIGRAINE_NO_AURA	Anti-inflammatory and antirheumatic products, non-steroids	Migraine without aura	Simple mode	7	-0.21233	0.29839	0.503436	-0.21233	0.301221	0.507301	-0.802724	0.378064	0.808698	0.448107	1.45946
M01A	finngen_R9_G6_MIGRAINE_NO_AURA	Anti-inflammatory and antirheumatic products, non-steroids	Migraine without aura	Weighted median	7	0.0213843	0.244777	0.930383	0.0213843	0.248047	0.931299	-0.464788	0.507557	1.02161	0.628268	1.66123
M01A	finngen_R9_G6_MIGRAINE_NO_AURA	Anti-inflammatory and antirheumatic products, non-steroids	Migraine without aura	Weighted mode	7	-0.19932	0.301827	0.533528	-0.19932	0.316197	0.551692	-0.819067	0.420426	0.819288	0.440843	1.52261
M05B	finngen_R9_G6_MIGRAINE_NO_AURA	Drugs affecting bone structure and mineralization	Migraine without aura	Inverse variance weighted	10	-0.0279697	0.0613904	0.648674	-0.0279697	0.0613904	0.648674	-0.148295	0.0923555	0.972418	0.862177	1.09675	0.00451453	0.0448693	0.922332	MR Egger	6.90733	8	0.546664	Raw	-0.0279697	0.0538211	-0.51968	0.615825
M05B	finngen_R9_G6_MIGRAINE_NO_AURA	Drugs affecting bone structure and mineralization	Migraine without aura	MR Egger	10	-0.0667369	0.390162	0.868432	-0.0667369	0.390162	0.868432	-0.831454	0.69798	0.935441	0.435416	2.00969				Inverse variance weighted	6.91745	9	0.645714	Outlier-corrected
M05B	finngen_R9_G6_MIGRAINE_NO_AURA	Drugs affecting bone structure and mineralization	Migraine without aura	Simple mode	10	-0.0917651	0.142564	0.535841	-0.0917651	0.130809	0.500716	-0.348152	0.164621	0.912319	0.705992	1.17895
M05B	finngen_R9_G6_MIGRAINE_NO_AURA	Drugs affecting bone structure and mineralization	Migraine without aura	Weighted median	10	-0.0109964	0.0795507	0.890058	-0.0109964	0.0803595	0.891157	-0.168501	0.146508	0.989064	0.84493	1.15778
M05B	finngen_R9_G6_MIGRAINE_NO_AURA	Drugs affecting bone structure and mineralization	Migraine without aura	Weighted mode	10	0.00252949	0.117872	0.983347	0.00252949	0.126596	0.984495	-0.245599	0.250658	1.00253	0.782236	1.28487
R03A	finngen_R9_G6_MIGRAINE_NO_AURA	Adrenergics,inhalants	Migraine without aura	Inverse variance weighted	50	-0.0514191	0.0385417	0.182165	-0.0514191	0.0385417	0.182165	-0.126961	0.0241225	0.94988	0.880768	1.02442	0.0175278	0.0088457	0.0532782	MR Egger	56.8494	48	0.17876	Raw	-0.0514191	0.0385417	-1.33412	0.188333
R03A	finngen_R9_G6_MIGRAINE_NO_AURA	Adrenergics,inhalants	Migraine without aura	MR Egger	50	-0.24317	0.103761	0.0232895	-0.24317	0.103761	0.0232895	-0.446541	-0.0397992	0.784138	0.639838	0.960982				Inverse variance weighted	61.4996	49	0.108421	Outlier-corrected
R03A	finngen_R9_G6_MIGRAINE_NO_AURA	Adrenergics,inhalants	Migraine without aura	Simple mode	50	-0.0682708	0.114009	0.552052	-0.0682708	0.114117	0.552428	-0.291941	0.155399	0.934007	0.746813	1.16812
R03A	finngen_R9_G6_MIGRAINE_NO_AURA	Adrenergics,inhalants	Migraine without aura	Weighted median	50	-0.101162	0.0512466	0.0483798	-0.101162	0.0522933	0.0530513	-0.203657	0.0013333	0.903787	0.815742	1.00133
R03A	finngen_R9_G6_MIGRAINE_NO_AURA	Adrenergics,inhalants	Migraine without aura	Weighted mode	50	-0.108828	0.0749878	0.153076	-0.108828	0.0796218	0.177923	-0.264887	0.0472307	0.896885	0.767293	1.04836
R03BA	finngen_R9_G6_MIGRAINE_NO_AURA	Glucocorticoids	Migraine without aura	Inverse variance weighted	19	-0.0671433	0.0496916	0.176632	-0.0671433	0.0496916	0.176632	-0.164539	0.0302523	0.935061	0.848285	1.03071	0.0134721	0.017891	0.461748	MR Egger	21.1398	17	0.220101	Raw	-0.0671433	0.0496916	-1.3512	0.193372
R03BA	finngen_R9_G6_MIGRAINE_NO_AURA	Glucocorticoids	Migraine without aura	MR Egger	19	-0.191282	0.172361	0.282547	-0.191282	0.172361	0.282547	-0.52911	0.146545	0.825899	0.589129	1.15783				Inverse variance weighted	21.8448	18	0.238946	Outlier-corrected
R03BA	finngen_R9_G6_MIGRAINE_NO_AURA	Glucocorticoids	Migraine without aura	Simple mode	19	0.136949	0.141285	0.345237	0.136949	0.13567	0.326148	-0.128964	0.402861	1.14677	0.879006	1.4961
R03BA	finngen_R9_G6_MIGRAINE_NO_AURA	Glucocorticoids	Migraine without aura	Weighted median	19	-0.0756076	0.0666911	0.256921	-0.0756076	0.0636435	0.234839	-0.200349	0.0491336	0.92718	0.818445	1.05036
R03BA	finngen_R9_G6_MIGRAINE_NO_AURA	Glucocorticoids	Migraine without aura	Weighted mode	19	-0.0855334	0.103349	0.418724	-0.0855334	0.104554	0.424009	-0.290459	0.119392	0.918022	0.74792	1.12681
R06A	finngen_R9_G6_MIGRAINE_NO_AURA	Antihistamines for systemic use	Migraine without aura	Inverse variance weighted	7	-0.0479091	0.105283	0.649072	-0.0479091	0.105283	0.649072	-0.254263	0.158445	0.95322	0.775488	1.17169	-0.0563721	0.0496298	0.307512	MR Egger	6.71532	5	0.242688	Raw	-0.0479091	0.105283	-0.455052	0.665073
R06A	finngen_R9_G6_MIGRAINE_NO_AURA	Antihistamines for systemic use	Migraine without aura	MR Egger	7	0.549977	0.536326	0.352176	0.549977	0.536326	0.352176	-0.501222	1.60118	1.73321	0.60579	4.95886				Inverse variance weighted	8.44808	6	0.207078	Outlier-corrected
R06A	finngen_R9_G6_MIGRAINE_NO_AURA	Antihistamines for systemic use	Migraine without aura	Simple mode	7	-0.221463	0.205792	0.323216	-0.221463	0.191226	0.290825	-0.596265	0.153339	0.801345	0.550865	1.16572
R06A	finngen_R9_G6_MIGRAINE_NO_AURA	Antihistamines for systemic use	Migraine without aura	Weighted median	7	-0.0697764	0.12679	0.582092	-0.0697764	0.126851	0.582274	-0.318404	0.178851	0.932602	0.727309	1.19584
R06A	finngen_R9_G6_MIGRAINE_NO_AURA	Antihistamines for systemic use	Migraine without aura	Weighted mode	7	-0.174851	0.176328	0.359671	-0.174851	0.173109	0.35145	-0.514145	0.164443	0.839582	0.598012	1.17874
S01E	finngen_R9_G6_MIGRAINE_NO_AURA	Antiglaucoma preparations and miotics	Migraine without aura	Inverse variance weighted	14	0.00420651	0.0451279	0.925734	0.00420651	0.0451279	0.925734	-0.0842442	0.0926572	1.00422	0.919207	1.09709	-0.00635459	0.0247893	0.802027	MR Egger	27.9924	12	0.00554629	Raw	0.00420651	0.0451279	0.093213	0.927156
S01E	finngen_R9_G6_MIGRAINE_NO_AURA	Antiglaucoma preparations and miotics	Migraine without aura	MR Egger	14	0.0377165	0.138862	0.790537	0.0377165	0.138862	0.790537	-0.234454	0.309887	1.03844	0.791003	1.36327				Inverse variance weighted	28.1457	13	0.00863575	Outlier-corrected
S01E	finngen_R9_G6_MIGRAINE_NO_AURA	Antiglaucoma preparations and miotics	Migraine without aura	Simple mode	14	0.0101208	0.0742947	0.893731	0.0101208	0.0766243	0.896941	-0.140063	0.160304	1.01017	0.869304	1.17387
S01E	finngen_R9_G6_MIGRAINE_NO_AURA	Antiglaucoma preparations and miotics	Migraine without aura	Weighted median	14	0.0258701	0.0442162	0.558493	0.0258701	0.0443489	0.559671	-0.0610538	0.112794	1.02621	0.940773	1.1194
S01E	finngen_R9_G6_MIGRAINE_NO_AURA	Antiglaucoma preparations and miotics	Migraine without aura	Weighted mode	14	0.0192475	0.0531363	0.723002	0.0192475	0.0504185	0.70881	-0.0795727	0.118068	1.01943	0.923511	1.12532
A02B	finngen_R9_G6_MIGRAINE_WITH_AURA	Drugs for peptic ulcer and gastro-oesophageal reflux disease (GORD)	Migraine with aura	Inverse variance weighted	5	-0.175929	0.259408	0.497647	-0.175929	0.259408	0.497647	-0.684369	0.33251	0.838677	0.504408	1.39446	0.164843	0.0584509	0.0667277	MR Egger	2.10022	3	0.551868	Raw	-0.175929	0.259408	-0.678196	0.534854
A02B	finngen_R9_G6_MIGRAINE_WITH_AURA	Drugs for peptic ulcer and gastro-oesophageal reflux disease (GORD)	Migraine with aura	MR Egger	5	-3.50942	1.19328	0.060462	-3.50942	1.19328	0.060462	-5.84824	-1.17059	0.0299144	0.00288497	0.310183				Inverse variance weighted	10.0537	4	0.0395325	Outlier-corrected
A02B	finngen_R9_G6_MIGRAINE_WITH_AURA	Drugs for peptic ulcer and gastro-oesophageal reflux disease (GORD)	Migraine with aura	Simple mode	5	0.0824225	0.31652	0.807409	0.0824225	0.328979	0.814512	-0.562377	0.727222	1.08591	0.569853	2.06932
A02B	finngen_R9_G6_MIGRAINE_WITH_AURA	Drugs for peptic ulcer and gastro-oesophageal reflux disease (GORD)	Migraine with aura	Weighted median	5	-0.0976247	0.23424	0.676845	-0.0976247	0.247579	0.693347	-0.582879	0.38763	0.906989	0.558289	1.47348
A02B	finngen_R9_G6_MIGRAINE_WITH_AURA	Drugs for peptic ulcer and gastro-oesophageal reflux disease (GORD)	Migraine with aura	Weighted mode	5	0.0126986	0.292194	0.967418	0.0126986	0.310611	0.969349	-0.596098	0.621495	1.01278	0.550957	1.86171
A10	finngen_R9_G6_MIGRAINE_WITH_AURA	Drugs used in diabetes	Migraine with aura	Inverse variance weighted	52	0.00263906	0.0284168	0.926007	0.00263906	0.0284168	0.926007	-0.0530579	0.058336	1.00264	0.948325	1.06007	0.0112511	0.0073519	0.132229	MR Egger	68.3393	50	0.043357	Raw	0.00263906	0.0284168	0.0928695	0.926371
A10	finngen_R9_G6_MIGRAINE_WITH_AURA	Drugs used in diabetes	Migraine with aura	MR Egger	52	-0.0902209	0.0668481	0.183211	-0.0902209	0.0668481	0.183211	-0.221243	0.0408014	0.913729	0.801522	1.04165				Inverse variance weighted	71.5404	51	0.0303819	Outlier-corrected
A10	finngen_R9_G6_MIGRAINE_WITH_AURA	Drugs used in diabetes	Migraine with aura	Simple mode	52	-0.0613862	0.0634634	0.337974	-0.0613862	0.0709541	0.391006	-0.200456	0.0776839	0.94046	0.818357	1.08078
A10	finngen_R9_G6_MIGRAINE_WITH_AURA	Drugs used in diabetes	Migraine with aura	Weighted median	52	-0.0308529	0.0380222	0.417111	-0.0308529	0.0375849	0.411712	-0.104519	0.0428136	0.969618	0.900757	1.04374
A10	finngen_R9_G6_MIGRAINE_WITH_AURA	Drugs used in diabetes	Migraine with aura	Weighted mode	52	-0.0395317	0.0426543	0.358399	-0.0395317	0.039729	0.324417	-0.117401	0.0383371	0.961239	0.889229	1.03908
B01A	finngen_R9_G6_MIGRAINE_WITH_AURA	Antithrombotic agents	Migraine with aura	Inverse variance weighted	11	0.0450029	0.118959	0.705202	0.0450029	0.118959	0.705202	-0.188156	0.278162	1.04603	0.828486	1.3207	-0.0142697	0.0255334	0.589888	MR Egger	11.6154	9	0.235872	Raw	0.0450029	0.118959	0.378307	0.713109
B01A	finngen_R9_G6_MIGRAINE_WITH_AURA	Antithrombotic agents	Migraine with aura	MR Egger	11	0.228277	0.350344	0.530957	0.228277	0.350344	0.530957	-0.458398	0.914952	1.25643	0.632296	2.49666				Inverse variance weighted	12.0185	10	0.283823	Outlier-corrected
B01A	finngen_R9_G6_MIGRAINE_WITH_AURA	Antithrombotic agents	Migraine with aura	Simple mode	11	0.343133	0.283609	0.254147	0.343133	0.298702	0.277395	-0.242322	0.928589	1.40936	0.784803	2.53094
B01A	finngen_R9_G6_MIGRAINE_WITH_AURA	Antithrombotic agents	Migraine with aura	Weighted median	11	-0.0115866	0.156659	0.941042	-0.0115866	0.151927	0.939209	-0.309364	0.286191	0.98848	0.733913	1.33135
B01A	finngen_R9_G6_MIGRAINE_WITH_AURA	Antithrombotic agents	Migraine with aura	Weighted mode	11	0.338159	0.27478	0.246613	0.338159	0.290821	0.271918	-0.23185	0.908169	1.40236	0.793065	2.47978
C03	finngen_R9_G6_MIGRAINE_WITH_AURA	Diuretics	Migraine with aura	Inverse variance weighted	70	0.100704	0.03523	0.00425676	0.100704	0.03523	0.00425676	0.0316535	0.169755	1.10595	1.03216	1.18501	-0.00709379	0.00727207	0.332778	MR Egger	81.2306	68	0.130372	Raw	0.0983364	0.036854	2.66827	0.00936309
C03	finngen_R9_G6_MIGRAINE_WITH_AURA	Diuretics	Migraine with aura	MR Egger	70	0.195197	0.103079	0.0625251	0.195197	0.103079	0.0625251	-0.00683822	0.397232	1.21555	0.993185	1.4877				Inverse variance weighted	82.3673	69	0.129728	Outlier-corrected
C03	finngen_R9_G6_MIGRAINE_WITH_AURA	Diuretics	Migraine with aura	Simple mode	70	0.0323247	0.115849	0.78106	0.0323247	0.114317	0.778204	-0.191736	0.256386	1.03285	0.825524	1.29225
C03	finngen_R9_G6_MIGRAINE_WITH_AURA	Diuretics	Migraine with aura	Weighted median	70	0.0878349	0.0487267	0.0714505	0.0878349	0.0500234	0.0791093	-0.0102109	0.185881	1.09181	0.989841	1.20428
C03	finngen_R9_G6_MIGRAINE_WITH_AURA	Diuretics	Migraine with aura	Weighted mode	70	0.0368674	0.0867445	0.672151	0.0368674	0.0954494	0.7005	-0.150214	0.223948	1.03756	0.860524	1.25101
C09	finngen_R9_G6_MIGRAINE_WITH_AURA	Agents acting on the renin-angiotensin system	Migraine with aura	Inverse variance weighted	134	0.120186	0.0348718	0.000567876	0.120186	0.0348718	0.000567876	0.0518373	0.188535	1.12771	1.0532	1.20748	-0.00535609	0.00553429	0.334914	MR Egger	160.719	132	0.0451492	Raw	0.114823	0.0348111	3.29847	0.00123466
C09	finngen_R9_G6_MIGRAINE_WITH_AURA	Agents acting on the renin-angiotensin system	Migraine with aura	MR Egger	134	0.215981	0.104948	0.0415598	0.215981	0.104948	0.0415598	0.0102829	0.421679	1.24108	1.01034	1.52452				Inverse variance weighted	161.859	133	0.0449644	Outlier-corrected	0.106798	0.0338498	3.15505	0.00197012
C09	finngen_R9_G6_MIGRAINE_WITH_AURA	Agents acting on the renin-angiotensin system	Migraine with aura	Simple mode	134	0.225191	0.132217	0.0908674	0.225191	0.137153	0.102973	-0.0436283	0.49401	1.25256	0.95731	1.63888
C09	finngen_R9_G6_MIGRAINE_WITH_AURA	Agents acting on the renin-angiotensin system	Migraine with aura	Weighted median	134	0.172038	0.0490835	0.000456587	0.172038	0.051043	0.000750436	0.071994	0.272083	1.18772	1.07465	1.3127
C09	finngen_R9_G6_MIGRAINE_WITH_AURA	Agents acting on the renin-angiotensin system	Migraine with aura	Weighted mode	134	0.203253	0.109224	0.0649692	0.203253	0.111739	0.071162	-0.0157559	0.422261	1.22538	0.984368	1.52541
C10AA	finngen_R9_G6_MIGRAINE_WITH_AURA	HMG CoA reductase inhibitors	Migraine with aura	Inverse variance weighted	72	0.0314684	0.0424823	0.45885	0.0314684	0.0424823	0.45885	-0.051797	0.114734	1.03197	0.949522	1.12157	-7.01453e-05	0.00513669	0.989143	MR Egger	108.181	70	0.0023219	Raw	0.032682	0.0414772	0.787953	0.433241
C10AA	finngen_R9_G6_MIGRAINE_WITH_AURA	HMG CoA reductase inhibitors	Migraine with aura	MR Egger	72	0.0322903	0.0738449	0.66326	0.0322903	0.0738449	0.66326	-0.112446	0.177026	1.03282	0.893646	1.19366				Inverse variance weighted	108.182	71	0.00295931	Outlier-corrected
C10AA	finngen_R9_G6_MIGRAINE_WITH_AURA	HMG CoA reductase inhibitors	Migraine with aura	Simple mode	72	-0.0128115	0.116655	0.912859	-0.0128115	0.109555	0.907237	-0.22754	0.201917	0.98727	0.796491	1.22375
C10AA	finngen_R9_G6_MIGRAINE_WITH_AURA	HMG CoA reductase inhibitors	Migraine with aura	Weighted median	72	-0.00359003	0.053278	0.946277	-0.00359003	0.0545782	0.947555	-0.110563	0.103383	0.996416	0.89533	1.10892
C10AA	finngen_R9_G6_MIGRAINE_WITH_AURA	HMG CoA reductase inhibitors	Migraine with aura	Weighted mode	72	0.0104246	0.0603281	0.863301	0.0104246	0.0554293	0.851357	-0.0982167	0.119066	1.01048	0.906452	1.12644
H03A	finngen_R9_G6_MIGRAINE_WITH_AURA	Thyroid preparations	Migraine with aura	Inverse variance weighted	102	0.0237546	0.019963	0.234073	0.0237546	0.019963	0.234073	-0.0153728	0.062882	1.02404	0.984745	1.0649	-0.00327774	0.00411918	0.428076	MR Egger	106.004	100	0.321595	Raw	0.0209671	0.0199307	1.052	0.295216
H03A	finngen_R9_G6_MIGRAINE_WITH_AURA	Thyroid preparations	Migraine with aura	MR Egger	102	0.0535592	0.0424608	0.210106	0.0535592	0.0424608	0.210106	-0.0296639	0.136782	1.05502	0.970772	1.14658				Inverse variance weighted	106.675	101	0.330421	Outlier-corrected
H03A	finngen_R9_G6_MIGRAINE_WITH_AURA	Thyroid preparations	Migraine with aura	Simple mode	102	-0.0574514	0.0651752	0.380145	-0.0574514	0.060882	0.347599	-0.17678	0.0618772	0.944168	0.837964	1.06383
H03A	finngen_R9_G6_MIGRAINE_WITH_AURA	Thyroid preparations	Migraine with aura	Weighted median	102	0.0197645	0.0350336	0.572646	0.0197645	0.0332765	0.552546	-0.0454574	0.0849864	1.01996	0.95556	1.0887
H03A	finngen_R9_G6_MIGRAINE_WITH_AURA	Thyroid preparations	Migraine with aura	Weighted mode	102	0.00677269	0.0375519	0.857235	0.00677269	0.0373894	0.856621	-0.0665105	0.0800559	1.0068	0.935653	1.08335
L04	finngen_R9_G6_MIGRAINE_WITH_AURA	Immunosuppressants	Migraine with aura	Inverse variance weighted	4	0.00718271	0.0312867	0.81842	0.00718271	0.0312867	0.81842	-0.0541392	0.0685046	1.00721	0.9473	1.07091	0.0198895	0.0264621	0.530689	MR Egger	0.752768	2	0.686339	Raw	0.00718271	0.0207352	0.346402	0.751913
L04	finngen_R9_G6_MIGRAINE_WITH_AURA	Immunosuppressants	Migraine with aura	MR Egger	4	-0.0416504	0.0721111	0.621903	-0.0416504	0.0721111	0.621903	-0.182988	0.0996873	0.959205	0.832778	1.10483				Inverse variance weighted	1.3177	3	0.724934	Outlier-corrected
L04	finngen_R9_G6_MIGRAINE_WITH_AURA	Immunosuppressants	Migraine with aura	Simple mode	4	0.0069374	0.0474488	0.893029	0.0069374	0.0507749	0.899976	-0.0925813	0.106456	1.00696	0.911575	1.11233
L04	finngen_R9_G6_MIGRAINE_WITH_AURA	Immunosuppressants	Migraine with aura	Weighted median	4	0.00825516	0.0350172	0.81363	0.00825516	0.0347227	0.812078	-0.0598013	0.0763116	1.00829	0.941952	1.0793
L04	finngen_R9_G6_MIGRAINE_WITH_AURA	Immunosuppressants	Migraine with aura	Weighted mode	4	0.0061262	0.0397179	0.88721	0.0061262	0.0376022	0.880937	-0.0675742	0.0798266	1.00615	0.934658	1.0831
M01A	finngen_R9_G6_MIGRAINE_WITH_AURA	Anti-inflammatory and antirheumatic products, non-steroids	Migraine with aura	Inverse variance weighted	7	0.00520152	0.226813	0.981704	0.00520152	0.226813	0.981704	-0.439352	0.449755	1.00522	0.644454	1.56793	-0.0102351	0.0473981	0.837568	MR Egger	15.1123	5	0.00989307	Raw	0.00520152	0.226813	0.0229331	0.982447
M01A	finngen_R9_G6_MIGRAINE_WITH_AURA	Anti-inflammatory and antirheumatic products, non-steroids	Migraine with aura	MR Egger	7	0.207394	0.968451	0.838889	0.207394	0.968451	0.838889	-1.69077	2.10556	1.23047	0.184378	8.21168				Inverse variance weighted	15.2532	6	0.0183759	Outlier-corrected	-0.0152214	0.182531	-0.0833909	0.937547
M01A	finngen_R9_G6_MIGRAINE_WITH_AURA	Anti-inflammatory and antirheumatic products, non-steroids	Migraine with aura	Simple mode	7	0.210276	0.348293	0.568129	0.210276	0.314949	0.529185	-0.407024	0.827576	1.23402	0.665628	2.28777
M01A	finngen_R9_G6_MIGRAINE_WITH_AURA	Anti-inflammatory and antirheumatic products, non-steroids	Migraine with aura	Weighted median	7	0.107966	0.201791	0.592624	0.107966	0.211068	0.608988	-0.305729	0.52166	1.11401	0.736586	1.68482
M01A	finngen_R9_G6_MIGRAINE_WITH_AURA	Anti-inflammatory and antirheumatic products, non-steroids	Migraine with aura	Weighted mode	7	0.232919	0.318969	0.492766	0.232919	0.280546	0.438185	-0.31695	0.782789	1.26228	0.728367	2.18756
M05B	finngen_R9_G6_MIGRAINE_WITH_AURA	Drugs affecting bone structure and mineralization	Migraine with aura	Inverse variance weighted	10	0.0241867	0.0792177	0.760123	0.0241867	0.0792177	0.760123	-0.13108	0.179453	1.02448	0.877148	1.19656	-0.0308597	0.0603649	0.623004	MR Egger	17.127	8	0.028813	Raw	0.0241867	0.0792177	0.30532	0.767066
M05B	finngen_R9_G6_MIGRAINE_WITH_AURA	Drugs affecting bone structure and mineralization	Migraine with aura	MR Egger	10	0.289146	0.524843	0.596734	0.289146	0.524843	0.596734	-0.739546	1.31784	1.33529	0.477331	3.73534				Inverse variance weighted	17.6866	9	0.0389892	Outlier-corrected
M05B	finngen_R9_G6_MIGRAINE_WITH_AURA	Drugs affecting bone structure and mineralization	Migraine with aura	Simple mode	10	0.0936359	0.161578	0.576463	0.0936359	0.141725	0.52536	-0.184144	0.371416	1.09816	0.831816	1.44979
M05B	finngen_R9_G6_MIGRAINE_WITH_AURA	Drugs affecting bone structure and mineralization	Migraine with aura	Weighted median	10	0.00401528	0.0845333	0.962115	0.00401528	0.0842006	0.961966	-0.161018	0.169049	1.00402	0.851277	1.18418
M05B	finngen_R9_G6_MIGRAINE_WITH_AURA	Drugs affecting bone structure and mineralization	Migraine with aura	Weighted mode	10	0.00856161	0.128456	0.948317	0.00856161	0.131298	0.949434	-0.248783	0.265906	1.0086	0.779749	1.30461
R03A	finngen_R9_G6_MIGRAINE_WITH_AURA	Adrenergics,inhalants	Migraine with aura	Inverse variance weighted	50	-0.0273708	0.0365666	0.454146	-0.0273708	0.0365666	0.454146	-0.0990413	0.0442996	0.973	0.905705	1.0453	0.00934188	0.00862207	0.284006	MR Egger	63.745	48	0.0636106	Raw	-0.0273708	0.0365666	-0.748521	0.457724
R03A	finngen_R9_G6_MIGRAINE_WITH_AURA	Adrenergics,inhalants	Migraine with aura	MR Egger	50	-0.129576	0.101146	0.206322	-0.129576	0.101146	0.206322	-0.327821	0.0686703	0.878468	0.720492	1.07108				Inverse variance weighted	65.304	49	0.0595103	Outlier-corrected
R03A	finngen_R9_G6_MIGRAINE_WITH_AURA	Adrenergics,inhalants	Migraine with aura	Simple mode	50	0.0121559	0.0983315	0.902121	0.0121559	0.102807	0.906361	-0.189346	0.213658	1.01223	0.8275	1.2382
R03A	finngen_R9_G6_MIGRAINE_WITH_AURA	Adrenergics,inhalants	Migraine with aura	Weighted median	50	0.0138232	0.0476679	0.771824	0.0138232	0.0475593	0.771317	-0.079393	0.107039	1.01392	0.923677	1.11298
R03A	finngen_R9_G6_MIGRAINE_WITH_AURA	Adrenergics,inhalants	Migraine with aura	Weighted mode	50	0.00359975	0.0812149	0.964827	0.00359975	0.0842301	0.966085	-0.161491	0.168691	1.00361	0.850874	1.18375
R03BA	finngen_R9_G6_MIGRAINE_WITH_AURA	Glucocorticoids	Migraine with aura	Inverse variance weighted	19	-0.0155009	0.0481446	0.747479	-0.0155009	0.0481446	0.747479	-0.109864	0.0788625	0.984619	0.895956	1.08206	0.0258245	0.0164749	0.13542	MR Egger	21.1398	17	0.220099	Raw	-0.0155009	0.0481446	-0.321965	0.751188
R03BA	finngen_R9_G6_MIGRAINE_WITH_AURA	Glucocorticoids	Migraine with aura	MR Egger	19	-0.253466	0.158716	0.128691	-0.253466	0.158716	0.128691	-0.564549	0.0576179	0.776107	0.568617	1.05931				Inverse variance weighted	24.1952	18	0.148735	Outlier-corrected
R03BA	finngen_R9_G6_MIGRAINE_WITH_AURA	Glucocorticoids	Migraine with aura	Simple mode	19	0.0455406	0.105626	0.671477	0.0455406	0.115754	0.698625	-0.181337	0.272418	1.04659	0.834155	1.31314
R03BA	finngen_R9_G6_MIGRAINE_WITH_AURA	Glucocorticoids	Migraine with aura	Weighted median	19	-0.0819278	0.0619092	0.185718	-0.0819278	0.0611776	0.180512	-0.201836	0.0379803	0.921339	0.817229	1.03871
R03BA	finngen_R9_G6_MIGRAINE_WITH_AURA	Glucocorticoids	Migraine with aura	Weighted mode	19	-0.105446	0.0809744	0.209261	-0.105446	0.080919	0.208964	-0.264047	0.0531555	0.899923	0.767937	1.05459
R06A	finngen_R9_G6_MIGRAINE_WITH_AURA	Antihistamines for systemic use	Migraine with aura	Inverse variance weighted	7	-0.0500902	0.138417	0.717442	-0.0500902	0.138417	0.717442	-0.321387	0.221207	0.951144	0.725143	1.24758	-0.0696827	0.066188	0.340628	MR Egger	14.1163	5	0.0148876	Raw	-0.0500902	0.138417	-0.361879	0.729845
R06A	finngen_R9_G6_MIGRAINE_WITH_AURA	Antihistamines for systemic use	Migraine with aura	MR Egger	7	0.688899	0.715207	0.379677	0.688899	0.715207	0.379677	-0.712907	2.0907	1.99152	0.490217	8.09061				Inverse variance weighted	17.2455	6	0.00842208	Outlier-corrected	-0.135168	0.121321	-1.11413	0.315892
R06A	finngen_R9_G6_MIGRAINE_WITH_AURA	Antihistamines for systemic use	Migraine with aura	Simple mode	7	-0.31584	0.22973	0.218316	-0.31584	0.224197	0.20856	-0.755266	0.123585	0.729176	0.469885	1.13155
R06A	finngen_R9_G6_MIGRAINE_WITH_AURA	Antihistamines for systemic use	Migraine with aura	Weighted median	7	-0.0114599	0.113228	0.919383	-0.0114599	0.115294	0.920823	-0.237437	0.214517	0.988605	0.788647	1.23926
R06A	finngen_R9_G6_MIGRAINE_WITH_AURA	Antihistamines for systemic use	Migraine with aura	Weighted mode	7	-0.0265057	0.184351	0.890383	-0.0265057	0.176541	0.885575	-0.372526	0.319514	0.973842	0.688992	1.37646
S01E	finngen_R9_G6_MIGRAINE_WITH_AURA	Antiglaucoma preparations and miotics	Migraine with aura	Inverse variance weighted	14	0.00323298	0.0288335	0.910724	0.00323298	0.0288335	0.910724	-0.0532807	0.0597467	1.00324	0.948114	1.06157	0.00277615	0.0158636	0.863997	MR Egger	13.5065	12	0.333322	Raw	0.00323298	0.0288335	0.112126	0.912436
S01E	finngen_R9_G6_MIGRAINE_WITH_AURA	Antiglaucoma preparations and miotics	Migraine with aura	MR Egger	14	-0.0114049	0.0888525	0.899992	-0.0114049	0.0888525	0.899992	-0.185556	0.162746	0.98866	0.830643	1.17674				Inverse variance weighted	13.541	13	0.406943	Outlier-corrected
S01E	finngen_R9_G6_MIGRAINE_WITH_AURA	Antiglaucoma preparations and miotics	Migraine with aura	Simple mode	14	-0.0635485	0.0675224	0.363791	-0.0635485	0.0625751	0.32837	-0.186196	0.0590987	0.938429	0.830111	1.06088
S01E	finngen_R9_G6_MIGRAINE_WITH_AURA	Antiglaucoma preparations and miotics	Migraine with aura	Weighted median	14	0.00269925	0.0398978	0.946061	0.00269925	0.0403482	0.946662	-0.0763832	0.0817817	1.0027	0.926461	1.08522
S01E	finngen_R9_G6_MIGRAINE_WITH_AURA	Antiglaucoma preparations and miotics	Migraine with aura	Weighted mode	14	-0.00555242	0.0491525	0.911786	-0.00555242	0.0491021	0.911695	-0.101792	0.0906876	0.994463	0.903217	1.09493
A02B	finngen_R9_G6_MIGRAINE	Drugs for peptic ulcer and gastro-oesophageal reflux disease (GORD)	Migraine	Inverse variance weighted	5	-0.0387589	0.160341	0.808991	-0.0387589	0.160341	0.808991	-0.353027	0.27551	0.961983	0.702558	1.3172	0.109292	0.0394908	0.0697122	MR Egger	0.823307	3	0.843884	Raw	-0.0387589	0.160341	-0.241728	0.820878
A02B	finngen_R9_G6_MIGRAINE	Drugs for peptic ulcer and gastro-oesophageal reflux disease (GORD)	Migraine	MR Egger	5	-2.25027	0.806642	0.0684374	-2.25027	0.806642	0.0684374	-3.83129	-0.66925	0.105371	0.0216817	0.512092				Inverse variance weighted	8.48252	4	0.0754188	Outlier-corrected
A02B	finngen_R9_G6_MIGRAINE	Drugs for peptic ulcer and gastro-oesophageal reflux disease (GORD)	Migraine	Simple mode	5	0.066371	0.16899	0.714535	0.066371	0.16107	0.701418	-0.249326	0.382068	1.06862	0.779326	1.46531
A02B	finngen_R9_G6_MIGRAINE	Drugs for peptic ulcer and gastro-oesophageal reflux disease (GORD)	Migraine	Weighted median	5	0.0654479	0.141477	0.643648	0.0654479	0.141384	0.64343	-0.211665	0.342561	1.06764	0.809236	1.40855
A02B	finngen_R9_G6_MIGRAINE	Drugs for peptic ulcer and gastro-oesophageal reflux disease (GORD)	Migraine	Weighted mode	5	0.0638253	0.163949	0.716892	0.0638253	0.162926	0.715222	-0.25551	0.38316	1.06591	0.774522	1.46691
A10	finngen_R9_G6_MIGRAINE	Drugs used in diabetes	Migraine	Inverse variance weighted	52	-0.00654498	0.0199387	0.742719	-0.00654498	0.0199387	0.742719	-0.0456249	0.0325349	0.993476	0.9554	1.03307	0.00872718	0.00512983	0.0951056	MR Egger	73.7624	50	0.0160506	Raw	-0.00654498	0.0199387	-0.328255	0.744063
A10	finngen_R9_G6_MIGRAINE	Drugs used in diabetes	Migraine	MR Egger	52	-0.0785331	0.0466244	0.0983421	-0.0785331	0.0466244	0.0983421	-0.169917	0.0128507	0.924471	0.843735	1.01293				Inverse variance weighted	78.0322	51	0.00877785	Outlier-corrected	-0.0152932	0.0181996	-0.840304	0.404738
A10	finngen_R9_G6_MIGRAINE	Drugs used in diabetes	Migraine	Simple mode	52	-0.0441694	0.0541445	0.418426	-0.0441694	0.0561171	0.43487	-0.154159	0.0658202	0.956792	0.857136	1.06803
A10	finngen_R9_G6_MIGRAINE	Drugs used in diabetes	Migraine	Weighted median	52	-0.0158076	0.0264379	0.549898	-0.0158076	0.0267226	0.554158	-0.0681839	0.0365688	0.984317	0.934089	1.03725
A10	finngen_R9_G6_MIGRAINE	Drugs used in diabetes	Migraine	Weighted mode	52	-0.0191751	0.0324334	0.556988	-0.0191751	0.0330594	0.564455	-0.0839714	0.0456213	0.981008	0.919458	1.04668
B01A	finngen_R9_G6_MIGRAINE	Antithrombotic agents	Migraine	Inverse variance weighted	11	0.0179381	0.0770369	0.815878	0.0179381	0.0770369	0.815878	-0.133054	0.16893	1.0181	0.875418	1.18404	0.0203512	0.0153851	0.218528	MR Egger	9.36406	9	0.404369	Raw	0.0179381	0.0770369	0.23285	0.820574
B01A	finngen_R9_G6_MIGRAINE	Antithrombotic agents	Migraine	MR Egger	11	-0.243381	0.211062	0.278564	-0.243381	0.211062	0.278564	-0.657062	0.170301	0.783973	0.518372	1.18566				Inverse variance weighted	11.1846	10	0.343317	Outlier-corrected
B01A	finngen_R9_G6_MIGRAINE	Antithrombotic agents	Migraine	Simple mode	11	0.0820755	0.193055	0.679738	0.0820755	0.19851	0.687998	-0.307003	0.471154	1.08554	0.735648	1.60184
B01A	finngen_R9_G6_MIGRAINE	Antithrombotic agents	Migraine	Weighted median	11	0.0635602	0.102442	0.534962	0.0635602	0.101496	0.531161	-0.135372	0.262492	1.06562	0.873391	1.30017
B01A	finngen_R9_G6_MIGRAINE	Antithrombotic agents	Migraine	Weighted mode	11	0.143346	0.189561	0.466969	0.143346	0.185629	0.457848	-0.220487	0.50718	1.15413	0.802128	1.6606
C03	finngen_R9_G6_MIGRAINE	Diuretics	Migraine	Inverse variance weighted	70	0.091975	0.0272479	0.000736845	0.091975	0.0272479	0.000736845	0.0385691	0.145381	1.09634	1.03932	1.15648	-0.00811649	0.00557449	0.149993	MR Egger	105.841	68	0.00225694	Raw	0.0888305	0.027204	3.26534	0.00165763
C03	finngen_R9_G6_MIGRAINE	Diuretics	Migraine	MR Egger	70	0.200048	0.0789938	0.0136405	0.200048	0.0789938	0.0136405	0.0452201	0.354876	1.22146	1.04626	1.426				Inverse variance weighted	109.14	69	0.00148782	Outlier-corrected
C03	finngen_R9_G6_MIGRAINE	Diuretics	Migraine	Simple mode	70	0.181717	0.0992154	0.0713376	0.181717	0.098291	0.0687771	-0.0109339	0.374367	1.19927	0.989126	1.45407
C03	finngen_R9_G6_MIGRAINE	Diuretics	Migraine	Weighted median	70	0.103179	0.0370266	0.00532596	0.103179	0.0348262	0.00304965	0.0349198	0.171439	1.10869	1.03554	1.18701
C03	finngen_R9_G6_MIGRAINE	Diuretics	Migraine	Weighted mode	70	0.168626	0.0854297	0.0524037	0.168626	0.0803676	0.0395529	0.0111051	0.326146	1.18368	1.01117	1.38562
C09	finngen_R9_G6_MIGRAINE	Agents acting on the renin-angiotensin system	Migraine	Inverse variance weighted	134	0.0911625	0.0249287	0.000255253	0.0911625	0.0249287	0.000255253	0.0423023	0.140023	1.09545	1.04321	1.1503	-0.00647888	0.00392741	0.101391	MR Egger	179.48	132	0.00378338	Raw	0.0906851	0.0242496	3.73966	0.000268548
C09	finngen_R9_G6_MIGRAINE	Agents acting on the renin-angiotensin system	Migraine	MR Egger	134	0.207004	0.0744619	0.00623066	0.207004	0.0744619	0.00623066	0.0610587	0.352949	1.22999	1.06296	1.42326				Inverse variance weighted	183.181	133	0.00257656	Outlier-corrected
C09	finngen_R9_G6_MIGRAINE	Agents acting on the renin-angiotensin system	Migraine	Simple mode	134	0.13215	0.0980889	0.18019	0.13215	0.105502	0.212552	-0.0746326	0.338934	1.14128	0.928084	1.40345
C09	finngen_R9_G6_MIGRAINE	Agents acting on the renin-angiotensin system	Migraine	Weighted median	134	0.0924918	0.033305	0.00548434	0.0924918	0.034091	0.00666609	0.0256733	0.15931	1.0969	1.02601	1.1727
C09	finngen_R9_G6_MIGRAINE	Agents acting on the renin-angiotensin system	Migraine	Weighted mode	134	0.146578	0.0826346	0.0783826	0.146578	0.0824924	0.0778758	-0.0151069	0.308263	1.15787	0.985007	1.36106
C10AA	finngen_R9_G6_MIGRAINE	HMG CoA reductase inhibitors	Migraine	Inverse variance weighted	72	0.0178085	0.0298475	0.550742	0.0178085	0.0298475	0.550742	-0.0406927	0.0763096	1.01797	0.960124	1.0793	0.00548603	0.00354912	0.126676	MR Egger	114.396	70	0.000644654	Raw	0.0185669	0.0293134	0.633394	0.528429
C10AA	finngen_R9_G6_MIGRAINE	HMG CoA reductase inhibitors	Migraine	MR Egger	72	-0.0464573	0.0510132	0.365583	-0.0464573	0.0510132	0.365583	-0.146443	0.0535285	0.954605	0.863775	1.05499				Inverse variance weighted	118.3	71	0.000365384	Outlier-corrected	0.0128163	0.0281943	0.454572	0.650766
C10AA	finngen_R9_G6_MIGRAINE	HMG CoA reductase inhibitors	Migraine	Simple mode	72	-0.154538	0.0785271	0.0529787	-0.154538	0.0833625	0.0679204	-0.317929	0.00885219	0.856811	0.727655	1.00889
C10AA	finngen_R9_G6_MIGRAINE	HMG CoA reductase inhibitors	Migraine	Weighted median	72	0.000238919	0.0389572	0.995107	0.000238919	0.0382315	0.995014	-0.0746948	0.0751726	1.00024	0.928027	1.07807
C10AA	finngen_R9_G6_MIGRAINE	HMG CoA reductase inhibitors	Migraine	Weighted mode	72	-0.0239561	0.0468431	0.610651	-0.0239561	0.0449675	0.595876	-0.112092	0.0641803	0.976329	0.893962	1.06628
H03A	finngen_R9_G6_MIGRAINE	Thyroid preparations	Migraine	Inverse variance weighted	102	0.0140166	0.0147357	0.341503	0.0140166	0.0147357	0.341503	-0.0148654	0.0428985	1.01412	0.985245	1.04383	0.00111046	0.00304769	0.716358	MR Egger	128.51	100	0.0289031	Raw	0.00968203	0.0148464	0.652146	0.515732
H03A	finngen_R9_G6_MIGRAINE	Thyroid preparations	Migraine	MR Egger	102	0.00391909	0.0314169	0.900976	0.00391909	0.0314169	0.900976	-0.0576581	0.0654963	1.00393	0.943973	1.06769				Inverse variance weighted	128.68	101	0.0329163	Outlier-corrected
H03A	finngen_R9_G6_MIGRAINE	Thyroid preparations	Migraine	Simple mode	102	0.0164602	0.0396967	0.679278	0.0164602	0.0412919	0.691007	-0.0644719	0.0973923	1.0166	0.937562	1.10229
H03A	finngen_R9_G6_MIGRAINE	Thyroid preparations	Migraine	Weighted median	102	-0.00144832	0.0212899	0.945763	-0.00144832	0.0211947	0.94552	-0.04299	0.0400934	0.998553	0.957921	1.04091
H03A	finngen_R9_G6_MIGRAINE	Thyroid preparations	Migraine	Weighted mode	102	0.00448399	0.0229048	0.845186	0.00448399	0.0226136	0.843219	-0.0398387	0.0488067	1.00449	0.960944	1.05002
L04	finngen_R9_G6_MIGRAINE	Immunosuppressants	Migraine	Inverse variance weighted	4	-0.0241773	0.0210293	0.250269	-0.0241773	0.0210293	0.250269	-0.0653946	0.0170401	0.976113	0.936698	1.01719	-0.00398101	0.0177706	0.843543	MR Egger	1.02871	2	0.597886	Raw	-0.0241773	0.0126111	-1.91714	0.151061
L04	finngen_R9_G6_MIGRAINE	Immunosuppressants	Migraine	MR Egger	4	-0.014403	0.0484343	0.794226	-0.014403	0.0484343	0.794226	-0.109334	0.0805282	0.9857	0.896431	1.08386				Inverse variance weighted	1.07889	3	0.782171	Outlier-corrected
L04	finngen_R9_G6_MIGRAINE	Immunosuppressants	Migraine	Simple mode	4	-0.01999	0.0350298	0.608176	-0.01999	0.0343789	0.601737	-0.0873726	0.0473926	0.980208	0.916336	1.04853
L04	finngen_R9_G6_MIGRAINE	Immunosuppressants	Migraine	Weighted median	4	-0.0165826	0.023416	0.478836	-0.0165826	0.0230429	0.471746	-0.0617467	0.0285815	0.983554	0.940121	1.02899
L04	finngen_R9_G6_MIGRAINE	Immunosuppressants	Migraine	Weighted mode	4	-0.0148861	0.0273801	0.624461	-0.0148861	0.0261002	0.608364	-0.0660424	0.0362703	0.985224	0.936091	1.03694
M01A	finngen_R9_G6_MIGRAINE	Anti-inflammatory and antirheumatic products, non-steroids	Migraine	Inverse variance weighted	7	0.137038	0.229399	0.550256	0.137038	0.229399	0.550256	-0.312585	0.58666	1.14687	0.731554	1.79797	-0.0211507	0.0472269	0.672998	MR Egger	33.221	5	3.40169e-06	Raw	0.137038	0.229399	0.597376	0.572096
M01A	finngen_R9_G6_MIGRAINE	Anti-inflammatory and antirheumatic products, non-steroids	Migraine	MR Egger	7	0.554711	0.964617	0.590159	0.554711	0.964617	0.590159	-1.33594	2.44536	1.74144	0.262912	11.5347				Inverse variance weighted	34.5536	6	5.25835e-06	Outlier-corrected	0.0291069	0.189632	0.153492	0.885443
M01A	finngen_R9_G6_MIGRAINE	Anti-inflammatory and antirheumatic products, non-steroids	Migraine	Simple mode	7	-0.269214	0.271885	0.360323	-0.269214	0.281754	0.376223	-0.821451	0.283023	0.76398	0.439793	1.32714
M01A	finngen_R9_G6_MIGRAINE	Anti-inflammatory and antirheumatic products, non-steroids	Migraine	Weighted median	7	0.023908	0.164145	0.884197	0.023908	0.163473	0.883724	-0.296499	0.344315	1.0242	0.743416	1.41102
M01A	finngen_R9_G6_MIGRAINE	Anti-inflammatory and antirheumatic products, non-steroids	Migraine	Weighted mode	7	-0.121752	0.26099	0.657315	-0.121752	0.268949	0.666676	-0.648891	0.405387	0.885368	0.522625	1.49988
M05B	finngen_R9_G6_MIGRAINE	Drugs affecting bone structure and mineralization	Migraine	Inverse variance weighted	10	-0.00657082	0.0398854	0.869147	-0.00657082	0.0398854	0.869147	-0.0847463	0.0716047	0.993451	0.918745	1.07423	-0.00875685	0.0307394	0.782977	MR Egger	9.84481	8	0.276088	Raw	-0.00657082	0.0398854	-0.164742	0.872788
M05B	finngen_R9_G6_MIGRAINE	Drugs affecting bone structure and mineralization	Migraine	MR Egger	10	0.0686173	0.267271	0.803864	0.0686173	0.267271	0.803864	-0.455233	0.592468	1.07103	0.6343	1.80845				Inverse variance weighted	9.94468	9	0.354983	Outlier-corrected
M05B	finngen_R9_G6_MIGRAINE	Drugs affecting bone structure and mineralization	Migraine	Simple mode	10	0.0250527	0.0897262	0.786392	0.0250527	0.0887685	0.784154	-0.148934	0.199039	1.02537	0.861626	1.22023
M05B	finngen_R9_G6_MIGRAINE	Drugs affecting bone structure and mineralization	Migraine	Weighted median	10	0.0349385	0.0502439	0.486819	0.0349385	0.0536454	0.514862	-0.0702065	0.140083	1.03556	0.932201	1.15037
M05B	finngen_R9_G6_MIGRAINE	Drugs affecting bone structure and mineralization	Migraine	Weighted mode	10	0.0377681	0.0799335	0.647821	0.0377681	0.0794173	0.645715	-0.11789	0.193426	1.03849	0.888794	1.2134
R03A	finngen_R9_G6_MIGRAINE	Adrenergics,inhalants	Migraine	Inverse variance weighted	50	-0.0343701	0.0288335	0.233254	-0.0343701	0.0288335	0.233254	-0.0908837	0.0221436	0.966214	0.913124	1.02239	0.0129216	0.0066247	0.0569671	MR Egger	83.2916	48	0.0011935	Raw	-0.0343701	0.0288335	-1.19202	0.238995
R03A	finngen_R9_G6_MIGRAINE	Adrenergics,inhalants	Migraine	MR Egger	50	-0.175744	0.0777161	0.0283056	-0.175744	0.0777161	0.0283056	-0.328068	-0.0234207	0.838832	0.720314	0.976851				Inverse variance weighted	89.8933	49	0.000331689	Outlier-corrected	-0.0209363	0.02618	-0.799706	0.427821
R03A	finngen_R9_G6_MIGRAINE	Adrenergics,inhalants	Migraine	Simple mode	50	0.020436	0.0761425	0.789525	0.020436	0.0731586	0.781161	-0.122955	0.163827	1.02065	0.884304	1.17801
R03A	finngen_R9_G6_MIGRAINE	Adrenergics,inhalants	Migraine	Weighted median	50	-0.0320476	0.0345868	0.354142	-0.0320476	0.0345276	0.353317	-0.0997217	0.0356264	0.96846	0.905089	1.03627
R03A	finngen_R9_G6_MIGRAINE	Adrenergics,inhalants	Migraine	Weighted mode	50	-0.0163629	0.0565524	0.773542	-0.0163629	0.0595041	0.784482	-0.132991	0.100265	0.98377	0.875473	1.10546
R03BA	finngen_R9_G6_MIGRAINE	Glucocorticoids	Migraine	Inverse variance weighted	19	-0.0484417	0.0279654	0.0832379	-0.0484417	0.0279654	0.0832379	-0.103254	0.00637051	0.952713	0.901898	1.00639	0.00851343	0.0100266	0.407633	MR Egger	17.3405	17	0.431536	Raw	-0.0484417	0.0279654	-1.7322	0.100338
R03BA	finngen_R9_G6_MIGRAINE	Glucocorticoids	Migraine	MR Egger	19	-0.12689	0.096595	0.206424	-0.12689	0.096595	0.206424	-0.316216	0.0624363	0.880831	0.728902	1.06443				Inverse variance weighted	18.0759	18	0.450663	Outlier-corrected
R03BA	finngen_R9_G6_MIGRAINE	Glucocorticoids	Migraine	Simple mode	19	-0.0091727	0.0776025	0.907217	-0.0091727	0.0782022	0.907925	-0.162449	0.144104	0.990869	0.850059	1.155
R03BA	finngen_R9_G6_MIGRAINE	Glucocorticoids	Migraine	Weighted median	19	-0.0406965	0.0408327	0.318928	-0.0406965	0.0399289	0.308096	-0.118957	0.0375641	0.960121	0.887846	1.03828
R03BA	finngen_R9_G6_MIGRAINE	Glucocorticoids	Migraine	Weighted mode	19	-0.0393286	0.0605475	0.524186	-0.0393286	0.0627578	0.538741	-0.162334	0.0836767	0.961435	0.850157	1.08728
R06A	finngen_R9_G6_MIGRAINE	Antihistamines for systemic use	Migraine	Inverse variance weighted	7	-0.0406303	0.0861487	0.637191	-0.0406303	0.0861487	0.637191	-0.209482	0.128221	0.960184	0.811004	1.1368	-0.0611539	0.0369175	0.158521	MR Egger	9.50117	5	0.090668	Raw	-0.0406303	0.0861487	-0.47163	0.653853
R06A	finngen_R9_G6_MIGRAINE	Antihistamines for systemic use	Migraine	MR Egger	7	0.609165	0.399532	0.187847	0.609165	0.399532	0.187847	-0.173917	1.39225	1.8389	0.840367	4.02388				Inverse variance weighted	14.7154	6	0.0225895	Outlier-corrected	-0.105916	0.0556006	-1.90494	0.115131
R06A	finngen_R9_G6_MIGRAINE	Antihistamines for systemic use	Migraine	Simple mode	7	-0.0888875	0.0999495	0.408067	-0.0888875	0.101647	0.415487	-0.288115	0.11034	0.914948	0.749675	1.11666
R06A	finngen_R9_G6_MIGRAINE	Antihistamines for systemic use	Migraine	Weighted median	7	-0.096726	0.0723665	0.181349	-0.096726	0.0747112	0.195436	-0.24316	0.0497081	0.907805	0.784146	1.05096
R06A	finngen_R9_G6_MIGRAINE	Antihistamines for systemic use	Migraine	Weighted mode	7	-0.0763355	0.0931512	0.443839	-0.0763355	0.0917621	0.437323	-0.256189	0.103518	0.926505	0.773996	1.10907
S01E	finngen_R9_G6_MIGRAINE	Antiglaucoma preparations and miotics	Migraine	Inverse variance weighted	14	-0.00244179	0.0265835	0.926815	-0.00244179	0.0265835	0.926815	-0.0545455	0.0496619	0.997561	0.946915	1.05092	-0.0030569	0.0146138	0.837817	MR Egger	25.397	12	0.0130497	Raw	-0.00244179	0.0265835	-0.0918534	0.928215
S01E	finngen_R9_G6_MIGRAINE	Antiglaucoma preparations and miotics	Migraine	MR Egger	14	0.0136705	0.0818283	0.870102	0.0136705	0.0818283	0.870102	-0.146713	0.174054	1.01376	0.863542	1.19012				Inverse variance weighted	25.4896	13	0.0198896	Outlier-corrected
S01E	finngen_R9_G6_MIGRAINE	Antiglaucoma preparations and miotics	Migraine	Simple mode	14	0.0760274	0.0500409	0.152626	0.0760274	0.0493072	0.147078	-0.0206146	0.172669	1.07899	0.979596	1.18847
S01E	finngen_R9_G6_MIGRAINE	Antiglaucoma preparations and miotics	Migraine	Weighted median	14	0.0120469	0.030208	0.690042	0.0120469	0.0293071	0.681031	-0.045395	0.0694888	1.01212	0.95562	1.07196
S01E	finngen_R9_G6_MIGRAINE	Antiglaucoma preparations and miotics	Migraine	Weighted mode	14	0.0258636	0.0330042	0.447291	0.0258636	0.0320822	0.434647	-0.0370175	0.0887446	1.0262	0.963659	1.0928

## Sheet: S4
Phenotype	Symbol	ATC	Drug name	CHROM	GeneStart	GeneEnd	OTTERS_z	OTTERS_p	OTTERS_fdr	lassosum_z	lassosum_p	PT_0.001_z	PT_0.001_p	PT_0.05_z	PT_0.05_p	PRScs_z	PRScs_p	SDPR_z	SDPR_p	z_minp	z_from
Migraine with aura	NCF2	C09	enalapril	1	183554461	183590905	-3.57947	0.000344289	0.0422451	-3.37212	0.000745921	-3.61969	0.000294952	-3.62578	0.000288085	-3.61612	0.000299047	-3.58586	0.000335965	-3.62578	P+T(0.05)	xx_p:pval of otters training methods. xx_z:z-score of otters training methods. z_minp:the method with the smallest p-value corresponds to the z-score. z_from: the method with the smallest p-value.
Migraine with aura	NCF2	C09	captopril	1	183554461	183590905	-3.57947	0.000344289	0.0422451	-3.37212	0.000745921	-3.61969	0.000294952	-3.62578	0.000288085	-3.61612	0.000299047	-3.58586	0.000335965	-3.62578	P+T(0.05)
Migraine with aura	GPATCH4	C03	ticrynafen	1	156594301	156601496	5.55578	2.7638e-08	2.3893e-05	3.24454	0.00117639	4.09427	4.23509e-05	5.34839	8.87389e-08	5.41999	5.96039e-08	5.80226	6.5428e-09	5.80226	SDPR
Migraine with aura	GPATCH4	C03	conivaptan	1	156594301	156601496	5.55578	2.7638e-08	2.3893e-05	3.24454	0.00117639	4.09427	4.23509e-05	5.34839	8.87389e-08	5.41999	5.96039e-08	5.80226	6.5428e-09	5.80226	SDPR
Migraine with aura	GPATCH4	C03	xipamide	1	156594301	156601496	5.55578	2.7638e-08	2.3893e-05	3.24454	0.00117639	4.09427	4.23509e-05	5.34839	8.87389e-08	5.41999	5.96039e-08	5.80226	6.5428e-09	5.80226	SDPR
Migraine with aura	GPATCH4	C03	piretanide	1	156594301	156601496	5.55578	2.7638e-08	2.3893e-05	3.24454	0.00117639	4.09427	4.23509e-05	5.34839	8.87389e-08	5.41999	5.96039e-08	5.80226	6.5428e-09	5.80226	SDPR
Migraine with aura	GPATCH4	C03	mefruside	1	156594301	156601496	5.55578	2.7638e-08	2.3893e-05	3.24454	0.00117639	4.09427	4.23509e-05	5.34839	8.87389e-08	5.41999	5.96039e-08	5.80226	6.5428e-09	5.80226	SDPR
Migraine with aura	GPATCH4	C03	cyclopenthiazide	1	156594301	156601496	5.55578	2.7638e-08	2.3893e-05	3.24454	0.00117639	4.09427	4.23509e-05	5.34839	8.87389e-08	5.41999	5.96039e-08	5.80226	6.5428e-09	5.80226	SDPR
Migraine with aura	GPATCH4	C03	amiloride	1	156594301	156601496	5.55578	2.7638e-08	2.3893e-05	3.24454	0.00117639	4.09427	4.23509e-05	5.34839	8.87389e-08	5.41999	5.96039e-08	5.80226	6.5428e-09	5.80226	SDPR
Migraine with aura	GPATCH4	C03	mersalyl	1	156594301	156601496	5.55578	2.7638e-08	2.3893e-05	3.24454	0.00117639	4.09427	4.23509e-05	5.34839	8.87389e-08	5.41999	5.96039e-08	5.80226	6.5428e-09	5.80226	SDPR
Migraine with aura	GPATCH4	C03	muzolimine	1	156594301	156601496	5.55578	2.7638e-08	2.3893e-05	3.24454	0.00117639	4.09427	4.23509e-05	5.34839	8.87389e-08	5.41999	5.96039e-08	5.80226	6.5428e-09	5.80226	SDPR
Migraine with aura	GPATCH4	C03	canrenoic acid	1	156594301	156601496	5.55578	2.7638e-08	2.3893e-05	3.24454	0.00117639	4.09427	4.23509e-05	5.34839	8.87389e-08	5.41999	5.96039e-08	5.80226	6.5428e-09	5.80226	SDPR
Migraine with aura	GPATCH4	C03	meticrane	1	156594301	156601496	5.55578	2.7638e-08	2.3893e-05	3.24454	0.00117639	4.09427	4.23509e-05	5.34839	8.87389e-08	5.41999	5.96039e-08	5.80226	6.5428e-09	5.80226	SDPR
Migraine with aura	GPATCH4	C09	quinapril	1	156594301	156601496	5.55578	2.7638e-08	2.3893e-05	3.24454	0.00117639	4.09427	4.23509e-05	5.34839	8.87389e-08	5.41999	5.96039e-08	5.80226	6.5428e-09	5.80226	SDPR
Migraine with aura	GPATCH4	C09	perindopril	1	156594301	156601496	5.55578	2.7638e-08	2.3893e-05	3.24454	0.00117639	4.09427	4.23509e-05	5.34839	8.87389e-08	5.41999	5.96039e-08	5.80226	6.5428e-09	5.80226	SDPR
Migraine with aura	GPATCH4	C09	eprosartan	1	156594301	156601496	5.55578	2.7638e-08	2.3893e-05	3.24454	0.00117639	4.09427	4.23509e-05	5.34839	8.87389e-08	5.41999	5.96039e-08	5.80226	6.5428e-09	5.80226	SDPR
Migraine with aura	GPATCH4	C09	azilsartan medoxomil	1	156594301	156601496	5.55578	2.7638e-08	2.3893e-05	3.24454	0.00117639	4.09427	4.23509e-05	5.34839	8.87389e-08	5.41999	5.96039e-08	5.80226	6.5428e-09	5.80226	SDPR
Migraine with aura	GPATCH4	C09	aliskiren	1	156594301	156601496	5.55578	2.7638e-08	2.3893e-05	3.24454	0.00117639	4.09427	4.23509e-05	5.34839	8.87389e-08	5.41999	5.96039e-08	5.80226	6.5428e-09	5.80226	SDPR
Migraine with aura	GPATCH4	C09	losartan	1	156594301	156601496	5.55578	2.7638e-08	2.3893e-05	3.24454	0.00117639	4.09427	4.23509e-05	5.34839	8.87389e-08	5.41999	5.96039e-08	5.80226	6.5428e-09	5.80226	SDPR
Migraine with aura	GPATCH4	C09	spirapril	1	156594301	156601496	5.55578	2.7638e-08	2.3893e-05	3.24454	0.00117639	4.09427	4.23509e-05	5.34839	8.87389e-08	5.41999	5.96039e-08	5.80226	6.5428e-09	5.80226	SDPR
Migraine with aura	GPATCH4	C09	enalapril	1	156594301	156601496	5.55578	2.7638e-08	2.3893e-05	3.24454	0.00117639	4.09427	4.23509e-05	5.34839	8.87389e-08	5.41999	5.96039e-08	5.80226	6.5428e-09	5.80226	SDPR
Migraine with aura	GPATCH4	C09	moexipril	1	156594301	156601496	5.55578	2.7638e-08	2.3893e-05	3.24454	0.00117639	4.09427	4.23509e-05	5.34839	8.87389e-08	5.41999	5.96039e-08	5.80226	6.5428e-09	5.80226	SDPR
Migraine with aura	GPATCH4	C09	benazepril	1	156594301	156601496	5.55578	2.7638e-08	2.3893e-05	3.24454	0.00117639	4.09427	4.23509e-05	5.34839	8.87389e-08	5.41999	5.96039e-08	5.80226	6.5428e-09	5.80226	SDPR
Migraine with aura	GPATCH4	C09	fosinopril	1	156594301	156601496	5.55578	2.7638e-08	2.3893e-05	3.24454	0.00117639	4.09427	4.23509e-05	5.34839	8.87389e-08	5.41999	5.96039e-08	5.80226	6.5428e-09	5.80226	SDPR
Migraine with aura	GPATCH4	C09	lisinopril	1	156594301	156601496	5.55578	2.7638e-08	2.3893e-05	3.24454	0.00117639	4.09427	4.23509e-05	5.34839	8.87389e-08	5.41999	5.96039e-08	5.80226	6.5428e-09	5.80226	SDPR
Migraine with aura	ALMS1	C03	bendroflumethiazide	2	73385758	73625166	4.73369	2.2048e-06	0.000840762	4.71894	2.3708e-06	3.61545	0.000299821	3.58964	0.000331139	3.99547	6.45663e-05	5.00862	5.48203e-07	5.00862	SDPR
Migraine with aura	ALMS1	C03	trichlormethiazide	2	73385758	73625166	4.73369	2.2048e-06	0.000840762	4.71894	2.3708e-06	3.61545	0.000299821	3.58964	0.000331139	3.99547	6.45663e-05	5.00862	5.48203e-07	5.00862	SDPR
Migraine with aura	ALMS1	C03	conivaptan	2	73385758	73625166	4.73369	2.2048e-06	0.000840762	4.71894	2.3708e-06	3.61545	0.000299821	3.58964	0.000331139	3.99547	6.45663e-05	5.00862	5.48203e-07	5.00862	SDPR
Migraine with aura	ALMS1	C03	torasemide	2	73385758	73625166	4.73369	2.2048e-06	0.000840762	4.71894	2.3708e-06	3.61545	0.000299821	3.58964	0.000331139	3.99547	6.45663e-05	5.00862	5.48203e-07	5.00862	SDPR
Migraine with aura	ALMS1	C03	chlorthalidone	2	73385758	73625166	4.73369	2.2048e-06	0.000840762	4.71894	2.3708e-06	3.61545	0.000299821	3.58964	0.000331139	3.99547	6.45663e-05	5.00862	5.48203e-07	5.00862	SDPR
Migraine with aura	ALMS1	C03	triamterene	2	73385758	73625166	4.73369	2.2048e-06	0.000840762	4.71894	2.3708e-06	3.61545	0.000299821	3.58964	0.000331139	3.99547	6.45663e-05	5.00862	5.48203e-07	5.00862	SDPR
Migraine with aura	ALMS1	C03	spironolactone	2	73385758	73625166	4.73369	2.2048e-06	0.000840762	4.71894	2.3708e-06	3.61545	0.000299821	3.58964	0.000331139	3.99547	6.45663e-05	5.00862	5.48203e-07	5.00862	SDPR
Migraine with aura	ALMS1	C03	metolazone	2	73385758	73625166	4.73369	2.2048e-06	0.000840762	4.71894	2.3708e-06	3.61545	0.000299821	3.58964	0.000331139	3.99547	6.45663e-05	5.00862	5.48203e-07	5.00862	SDPR
Migraine with aura	ALMS1	C03	amiloride	2	73385758	73625166	4.73369	2.2048e-06	0.000840762	4.71894	2.3708e-06	3.61545	0.000299821	3.58964	0.000331139	3.99547	6.45663e-05	5.00862	5.48203e-07	5.00862	SDPR
Migraine with aura	ALMS1	C03	furosemide	2	73385758	73625166	4.73369	2.2048e-06	0.000840762	4.71894	2.3708e-06	3.61545	0.000299821	3.58964	0.000331139	3.99547	6.45663e-05	5.00862	5.48203e-07	5.00862	SDPR
Migraine with aura	ALMS1	C03	eplerenone	2	73385758	73625166	4.73369	2.2048e-06	0.000840762	4.71894	2.3708e-06	3.61545	0.000299821	3.58964	0.000331139	3.99547	6.45663e-05	5.00862	5.48203e-07	5.00862	SDPR
Migraine with aura	ALMS1	C03	hydroflumethiazide	2	73385758	73625166	4.73369	2.2048e-06	0.000840762	4.71894	2.3708e-06	3.61545	0.000299821	3.58964	0.000331139	3.99547	6.45663e-05	5.00862	5.48203e-07	5.00862	SDPR
Migraine with aura	ALMS1	C03	indapamide	2	73385758	73625166	4.73369	2.2048e-06	0.000840762	4.71894	2.3708e-06	3.61545	0.000299821	3.58964	0.000331139	3.99547	6.45663e-05	5.00862	5.48203e-07	5.00862	SDPR
Migraine with aura	ALMS1	C03	chlorothiazide	2	73385758	73625166	4.73369	2.2048e-06	0.000840762	4.71894	2.3708e-06	3.61545	0.000299821	3.58964	0.000331139	3.99547	6.45663e-05	5.00862	5.48203e-07	5.00862	SDPR
Migraine with aura	ALMS1	C03	hydrochlorothiazide	2	73385758	73625166	4.73369	2.2048e-06	0.000840762	4.71894	2.3708e-06	3.61545	0.000299821	3.58964	0.000331139	3.99547	6.45663e-05	5.00862	5.48203e-07	5.00862	SDPR
Migraine with aura	ALMS1	C03	polythiazide	2	73385758	73625166	4.73369	2.2048e-06	0.000840762	4.71894	2.3708e-06	3.61545	0.000299821	3.58964	0.000331139	3.99547	6.45663e-05	5.00862	5.48203e-07	5.00862	SDPR
Migraine with aura	ALMS1	C03	bumetanide	2	73385758	73625166	4.73369	2.2048e-06	0.000840762	4.71894	2.3708e-06	3.61545	0.000299821	3.58964	0.000331139	3.99547	6.45663e-05	5.00862	5.48203e-07	5.00862	SDPR
Migraine with aura	ALMS1	C03	tolvaptan	2	73385758	73625166	4.73369	2.2048e-06	0.000840762	4.71894	2.3708e-06	3.61545	0.000299821	3.58964	0.000331139	3.99547	6.45663e-05	5.00862	5.48203e-07	5.00862	SDPR
Migraine with aura	ALMS1	C03	cyclothiazide	2	73385758	73625166	4.73369	2.2048e-06	0.000840762	4.71894	2.3708e-06	3.61545	0.000299821	3.58964	0.000331139	3.99547	6.45663e-05	5.00862	5.48203e-07	5.00862	SDPR
Migraine with aura	ALMS1	C03	quinethazone	2	73385758	73625166	4.73369	2.2048e-06	0.000840762	4.71894	2.3708e-06	3.61545	0.000299821	3.58964	0.000331139	3.99547	6.45663e-05	5.00862	5.48203e-07	5.00862	SDPR
Migraine with aura	ALMS1	C09	telmisartan	2	73385758	73625166	4.73369	2.2048e-06	0.000840762	4.71894	2.3708e-06	3.61545	0.000299821	3.58964	0.000331139	3.99547	6.45663e-05	5.00862	5.48203e-07	5.00862	SDPR
Migraine with aura	ALMS1	C09	irbesartan	2	73385758	73625166	4.73369	2.2048e-06	0.000840762	4.71894	2.3708e-06	3.61545	0.000299821	3.58964	0.000331139	3.99547	6.45663e-05	5.00862	5.48203e-07	5.00862	SDPR
Migraine with aura	ALMS1	C09	valsartan	2	73385758	73625166	4.73369	2.2048e-06	0.000840762	4.71894	2.3708e-06	3.61545	0.000299821	3.58964	0.000331139	3.99547	6.45663e-05	5.00862	5.48203e-07	5.00862	SDPR
Migraine with aura	ALMS1	C09	ramipril	2	73385758	73625166	4.73369	2.2048e-06	0.000840762	4.71894	2.3708e-06	3.61545	0.000299821	3.58964	0.000331139	3.99547	6.45663e-05	5.00862	5.48203e-07	5.00862	SDPR
Migraine with aura	ALMS1	C09	olmesartan	2	73385758	73625166	4.73369	2.2048e-06	0.000840762	4.71894	2.3708e-06	3.61545	0.000299821	3.58964	0.000331139	3.99547	6.45663e-05	5.00862	5.48203e-07	5.00862	SDPR
Migraine with aura	ALMS1	C09	amlodipine	2	73385758	73625166	4.73369	2.2048e-06	0.000840762	4.71894	2.3708e-06	3.61545	0.000299821	3.58964	0.000331139	3.99547	6.45663e-05	5.00862	5.48203e-07	5.00862	SDPR
Migraine with aura	ALMS1	C09	fosinopril	2	73385758	73625166	4.73369	2.2048e-06	0.000840762	4.71894	2.3708e-06	3.61545	0.000299821	3.58964	0.000331139	3.99547	6.45663e-05	5.00862	5.48203e-07	5.00862	SDPR
Migraine with aura	ALMS1	C09	trandolapril	2	73385758	73625166	4.73369	2.2048e-06	0.000840762	4.71894	2.3708e-06	3.61545	0.000299821	3.58964	0.000331139	3.99547	6.45663e-05	5.00862	5.48203e-07	5.00862	SDPR
Migraine with aura	ALMS1	C09	lercanidipine	2	73385758	73625166	4.73369	2.2048e-06	0.000840762	4.71894	2.3708e-06	3.61545	0.000299821	3.58964	0.000331139	3.99547	6.45663e-05	5.00862	5.48203e-07	5.00862	SDPR
Migraine with aura	ALMS1	C09	benazepril	2	73385758	73625166	4.73369	2.2048e-06	0.000840762	4.71894	2.3708e-06	3.61545	0.000299821	3.58964	0.000331139	3.99547	6.45663e-05	5.00862	5.48203e-07	5.00862	SDPR
Migraine with aura	ALMS1	C09	enalapril	2	73385758	73625166	4.73369	2.2048e-06	0.000840762	4.71894	2.3708e-06	3.61545	0.000299821	3.58964	0.000331139	3.99547	6.45663e-05	5.00862	5.48203e-07	5.00862	SDPR
Migraine with aura	ALMS1	C09	bisoprolol	2	73385758	73625166	4.73369	2.2048e-06	0.000840762	4.71894	2.3708e-06	3.61545	0.000299821	3.58964	0.000331139	3.99547	6.45663e-05	5.00862	5.48203e-07	5.00862	SDPR
Migraine with aura	ALMS1	C09	verapamil	2	73385758	73625166	4.73369	2.2048e-06	0.000840762	4.71894	2.3708e-06	3.61545	0.000299821	3.58964	0.000331139	3.99547	6.45663e-05	5.00862	5.48203e-07	5.00862	SDPR
Migraine with aura	ALMS1	C09	losartan	2	73385758	73625166	4.73369	2.2048e-06	0.000840762	4.71894	2.3708e-06	3.61545	0.000299821	3.58964	0.000331139	3.99547	6.45663e-05	5.00862	5.48203e-07	5.00862	SDPR
Migraine with aura	ALMS1	C09	moexipril	2	73385758	73625166	4.73369	2.2048e-06	0.000840762	4.71894	2.3708e-06	3.61545	0.000299821	3.58964	0.000331139	3.99547	6.45663e-05	5.00862	5.48203e-07	5.00862	SDPR
Migraine with aura	ALMS1	C09	lisinopril	2	73385758	73625166	4.73369	2.2048e-06	0.000840762	4.71894	2.3708e-06	3.61545	0.000299821	3.58964	0.000331139	3.99547	6.45663e-05	5.00862	5.48203e-07	5.00862	SDPR
Migraine with aura	ALMS1	C09	perindopril	2	73385758	73625166	4.73369	2.2048e-06	0.000840762	4.71894	2.3708e-06	3.61545	0.000299821	3.58964	0.000331139	3.99547	6.45663e-05	5.00862	5.48203e-07	5.00862	SDPR
Migraine with aura	ALMS1	C09	indapamide	2	73385758	73625166	4.73369	2.2048e-06	0.000840762	4.71894	2.3708e-06	3.61545	0.000299821	3.58964	0.000331139	3.99547	6.45663e-05	5.00862	5.48203e-07	5.00862	SDPR
Migraine with aura	ALMS1	C09	eprosartan	2	73385758	73625166	4.73369	2.2048e-06	0.000840762	4.71894	2.3708e-06	3.61545	0.000299821	3.58964	0.000331139	3.99547	6.45663e-05	5.00862	5.48203e-07	5.00862	SDPR
Migraine with aura	ALMS1	C09	quinapril	2	73385758	73625166	4.73369	2.2048e-06	0.000840762	4.71894	2.3708e-06	3.61545	0.000299821	3.58964	0.000331139	3.99547	6.45663e-05	5.00862	5.48203e-07	5.00862	SDPR
Migraine with aura	ALMS1	C09	hydrochlorothiazide	2	73385758	73625166	4.73369	2.2048e-06	0.000840762	4.71894	2.3708e-06	3.61545	0.000299821	3.58964	0.000331139	3.99547	6.45663e-05	5.00862	5.48203e-07	5.00862	SDPR
Migraine with aura	ALMS1	C09	felodipine	2	73385758	73625166	4.73369	2.2048e-06	0.000840762	4.71894	2.3708e-06	3.61545	0.000299821	3.58964	0.000331139	3.99547	6.45663e-05	5.00862	5.48203e-07	5.00862	SDPR
Migraine with aura	ALMS1	C09	captopril	2	73385758	73625166	4.73369	2.2048e-06	0.000840762	4.71894	2.3708e-06	3.61545	0.000299821	3.58964	0.000331139	3.99547	6.45663e-05	5.00862	5.48203e-07	5.00862	SDPR
Migraine with aura	ALMS1	C09	cilazapril	2	73385758	73625166	4.73369	2.2048e-06	0.000840762	4.71894	2.3708e-06	3.61545	0.000299821	3.58964	0.000331139	3.99547	6.45663e-05	5.00862	5.48203e-07	5.00862	SDPR
Migraine with aura	ALMS1	C09	nebivolol	2	73385758	73625166	4.73369	2.2048e-06	0.000840762	4.71894	2.3708e-06	3.61545	0.000299821	3.58964	0.000331139	3.99547	6.45663e-05	5.00862	5.48203e-07	5.00862	SDPR
Migraine with aura	ALMS1	C09	sacubitril	2	73385758	73625166	4.73369	2.2048e-06	0.000840762	4.71894	2.3708e-06	3.61545	0.000299821	3.58964	0.000331139	3.99547	6.45663e-05	5.00862	5.48203e-07	5.00862	SDPR
Migraine with aura	NAT8B	C03	ticrynafen	2	73700576	73701340	3.56021	0.000370562	0.0205952	3.64838	0.000263901	3.50128	0.000463024	3.46843	0.000523517	3.37953	0.000726086	3.67815	0.00023493	3.67815	SDPR
Migraine with aura	NAT8B	C03	conivaptan	2	73700576	73701340	3.56021	0.000370562	0.0205952	3.64838	0.000263901	3.50128	0.000463024	3.46843	0.000523517	3.37953	0.000726086	3.67815	0.00023493	3.67815	SDPR
Migraine with aura	NAT8B	C03	xipamide	2	73700576	73701340	3.56021	0.000370562	0.0205952	3.64838	0.000263901	3.50128	0.000463024	3.46843	0.000523517	3.37953	0.000726086	3.67815	0.00023493	3.67815	SDPR
Migraine with aura	NAT8B	C03	piretanide	2	73700576	73701340	3.56021	0.000370562	0.0205952	3.64838	0.000263901	3.50128	0.000463024	3.46843	0.000523517	3.37953	0.000726086	3.67815	0.00023493	3.67815	SDPR
Migraine with aura	NAT8B	C03	mefruside	2	73700576	73701340	3.56021	0.000370562	0.0205952	3.64838	0.000263901	3.50128	0.000463024	3.46843	0.000523517	3.37953	0.000726086	3.67815	0.00023493	3.67815	SDPR
Migraine with aura	NAT8B	C03	cyclopenthiazide	2	73700576	73701340	3.56021	0.000370562	0.0205952	3.64838	0.000263901	3.50128	0.000463024	3.46843	0.000523517	3.37953	0.000726086	3.67815	0.00023493	3.67815	SDPR
Migraine with aura	NAT8B	C03	amiloride	2	73700576	73701340	3.56021	0.000370562	0.0205952	3.64838	0.000263901	3.50128	0.000463024	3.46843	0.000523517	3.37953	0.000726086	3.67815	0.00023493	3.67815	SDPR
Migraine with aura	NAT8B	C03	mersalyl	2	73700576	73701340	3.56021	0.000370562	0.0205952	3.64838	0.000263901	3.50128	0.000463024	3.46843	0.000523517	3.37953	0.000726086	3.67815	0.00023493	3.67815	SDPR
Migraine with aura	NAT8B	C03	muzolimine	2	73700576	73701340	3.56021	0.000370562	0.0205952	3.64838	0.000263901	3.50128	0.000463024	3.46843	0.000523517	3.37953	0.000726086	3.67815	0.00023493	3.67815	SDPR
Migraine with aura	NAT8B	C03	canrenoic acid	2	73700576	73701340	3.56021	0.000370562	0.0205952	3.64838	0.000263901	3.50128	0.000463024	3.46843	0.000523517	3.37953	0.000726086	3.67815	0.00023493	3.67815	SDPR
Migraine with aura	NAT8B	C03	meticrane	2	73700576	73701340	3.56021	0.000370562	0.0205952	3.64838	0.000263901	3.50128	0.000463024	3.46843	0.000523517	3.37953	0.000726086	3.67815	0.00023493	3.67815	SDPR
Migraine with aura	NAT8B	C09	quinapril	2	73700576	73701340	3.56021	0.000370562	0.0205952	3.64838	0.000263901	3.50128	0.000463024	3.46843	0.000523517	3.37953	0.000726086	3.67815	0.00023493	3.67815	SDPR
Migraine with aura	NAT8B	C09	perindopril	2	73700576	73701340	3.56021	0.000370562	0.0205952	3.64838	0.000263901	3.50128	0.000463024	3.46843	0.000523517	3.37953	0.000726086	3.67815	0.00023493	3.67815	SDPR
Migraine with aura	NAT8B	C09	eprosartan	2	73700576	73701340	3.56021	0.000370562	0.0205952	3.64838	0.000263901	3.50128	0.000463024	3.46843	0.000523517	3.37953	0.000726086	3.67815	0.00023493	3.67815	SDPR
Migraine with aura	NAT8B	C09	azilsartan medoxomil	2	73700576	73701340	3.56021	0.000370562	0.0205952	3.64838	0.000263901	3.50128	0.000463024	3.46843	0.000523517	3.37953	0.000726086	3.67815	0.00023493	3.67815	SDPR
Migraine with aura	NAT8B	C09	aliskiren	2	73700576	73701340	3.56021	0.000370562	0.0205952	3.64838	0.000263901	3.50128	0.000463024	3.46843	0.000523517	3.37953	0.000726086	3.67815	0.00023493	3.67815	SDPR
Migraine with aura	NAT8B	C09	losartan	2	73700576	73701340	3.56021	0.000370562	0.0205952	3.64838	0.000263901	3.50128	0.000463024	3.46843	0.000523517	3.37953	0.000726086	3.67815	0.00023493	3.67815	SDPR
Migraine with aura	NAT8B	C09	spirapril	2	73700576	73701340	3.56021	0.000370562	0.0205952	3.64838	0.000263901	3.50128	0.000463024	3.46843	0.000523517	3.37953	0.000726086	3.67815	0.00023493	3.67815	SDPR
Migraine with aura	NAT8B	C09	enalapril	2	73700576	73701340	3.56021	0.000370562	0.0205952	3.64838	0.000263901	3.50128	0.000463024	3.46843	0.000523517	3.37953	0.000726086	3.67815	0.00023493	3.67815	SDPR
Migraine with aura	NAT8B	C09	moexipril	2	73700576	73701340	3.56021	0.000370562	0.0205952	3.64838	0.000263901	3.50128	0.000463024	3.46843	0.000523517	3.37953	0.000726086	3.67815	0.00023493	3.67815	SDPR
Migraine with aura	NAT8B	C09	benazepril	2	73700576	73701340	3.56021	0.000370562	0.0205952	3.64838	0.000263901	3.50128	0.000463024	3.46843	0.000523517	3.37953	0.000726086	3.67815	0.00023493	3.67815	SDPR
Migraine with aura	NAT8B	C09	fosinopril	2	73700576	73701340	3.56021	0.000370562	0.0205952	3.64838	0.000263901	3.50128	0.000463024	3.46843	0.000523517	3.37953	0.000726086	3.67815	0.00023493	3.67815	SDPR
Migraine with aura	NAT8B	C09	lisinopril	2	73700576	73701340	3.56021	0.000370562	0.0205952	3.64838	0.000263901	3.50128	0.000463024	3.46843	0.000523517	3.37953	0.000726086	3.67815	0.00023493	3.67815	SDPR
Migraine with aura	LAMB2	C03	torasemide	3	49121114	49133118	3.89925	9.64921e-05	0.00501223	3.81983	0.000133546	4.0084	6.11317e-05	4.02127	5.78854e-05	3.89161	9.95801e-05	3.16905	0.00152939	4.02127	P+T(0.05)
Migraine with aura	LAMB2	C03	chlorthalidone	3	49121114	49133118	3.89925	9.64921e-05	0.00501223	3.81983	0.000133546	4.0084	6.11317e-05	4.02127	5.78854e-05	3.89161	9.95801e-05	3.16905	0.00152939	4.02127	P+T(0.05)
Migraine with aura	LAMB2	C03	triamterene	3	49121114	49133118	3.89925	9.64921e-05	0.00501223	3.81983	0.000133546	4.0084	6.11317e-05	4.02127	5.78854e-05	3.89161	9.95801e-05	3.16905	0.00152939	4.02127	P+T(0.05)
Migraine with aura	LAMB2	C03	spironolactone	3	49121114	49133118	3.89925	9.64921e-05	0.00501223	3.81983	0.000133546	4.0084	6.11317e-05	4.02127	5.78854e-05	3.89161	9.95801e-05	3.16905	0.00152939	4.02127	P+T(0.05)
Migraine with aura	LAMB2	C03	bendroflumethiazide	3	49121114	49133118	3.89925	9.64921e-05	0.00501223	3.81983	0.000133546	4.0084	6.11317e-05	4.02127	5.78854e-05	3.89161	9.95801e-05	3.16905	0.00152939	4.02127	P+T(0.05)
Migraine with aura	LAMB2	C03	metolazone	3	49121114	49133118	3.89925	9.64921e-05	0.00501223	3.81983	0.000133546	4.0084	6.11317e-05	4.02127	5.78854e-05	3.89161	9.95801e-05	3.16905	0.00152939	4.02127	P+T(0.05)
Migraine with aura	LAMB2	C03	amiloride	3	49121114	49133118	3.89925	9.64921e-05	0.00501223	3.81983	0.000133546	4.0084	6.11317e-05	4.02127	5.78854e-05	3.89161	9.95801e-05	3.16905	0.00152939	4.02127	P+T(0.05)
Migraine with aura	LAMB2	C03	furosemide	3	49121114	49133118	3.89925	9.64921e-05	0.00501223	3.81983	0.000133546	4.0084	6.11317e-05	4.02127	5.78854e-05	3.89161	9.95801e-05	3.16905	0.00152939	4.02127	P+T(0.05)
Migraine with aura	LAMB2	C03	hydroflumethiazide	3	49121114	49133118	3.89925	9.64921e-05	0.00501223	3.81983	0.000133546	4.0084	6.11317e-05	4.02127	5.78854e-05	3.89161	9.95801e-05	3.16905	0.00152939	4.02127	P+T(0.05)
Migraine with aura	LAMB2	C03	indapamide	3	49121114	49133118	3.89925	9.64921e-05	0.00501223	3.81983	0.000133546	4.0084	6.11317e-05	4.02127	5.78854e-05	3.89161	9.95801e-05	3.16905	0.00152939	4.02127	P+T(0.05)
Migraine with aura	LAMB2	C03	chlorothiazide	3	49121114	49133118	3.89925	9.64921e-05	0.00501223	3.81983	0.000133546	4.0084	6.11317e-05	4.02127	5.78854e-05	3.89161	9.95801e-05	3.16905	0.00152939	4.02127	P+T(0.05)
Migraine with aura	LAMB2	C03	bumetanide	3	49121114	49133118	3.89925	9.64921e-05	0.00501223	3.81983	0.000133546	4.0084	6.11317e-05	4.02127	5.78854e-05	3.89161	9.95801e-05	3.16905	0.00152939	4.02127	P+T(0.05)
Migraine with aura	LAMB2	C03	hydrochlorothiazide	3	49121114	49133118	3.89925	9.64921e-05	0.00501223	3.81983	0.000133546	4.0084	6.11317e-05	4.02127	5.78854e-05	3.89161	9.95801e-05	3.16905	0.00152939	4.02127	P+T(0.05)
Migraine with aura	LAMB2	C03	trichlormethiazide	3	49121114	49133118	3.89925	9.64921e-05	0.00501223	3.81983	0.000133546	4.0084	6.11317e-05	4.02127	5.78854e-05	3.89161	9.95801e-05	3.16905	0.00152939	4.02127	P+T(0.05)
Migraine with aura	LAMB2	C03	polythiazide	3	49121114	49133118	3.89925	9.64921e-05	0.00501223	3.81983	0.000133546	4.0084	6.11317e-05	4.02127	5.78854e-05	3.89161	9.95801e-05	3.16905	0.00152939	4.02127	P+T(0.05)
Migraine with aura	LAMB2	C03	cyclothiazide	3	49121114	49133118	3.89925	9.64921e-05	0.00501223	3.81983	0.000133546	4.0084	6.11317e-05	4.02127	5.78854e-05	3.89161	9.95801e-05	3.16905	0.00152939	4.02127	P+T(0.05)
Migraine with aura	LAMB2	C03	quinethazone	3	49121114	49133118	3.89925	9.64921e-05	0.00501223	3.81983	0.000133546	4.0084	6.11317e-05	4.02127	5.78854e-05	3.89161	9.95801e-05	3.16905	0.00152939	4.02127	P+T(0.05)
Migraine with aura	LAMB2	C03	piretanide	3	49121114	49133118	3.89925	9.64921e-05	0.00501223	3.81983	0.000133546	4.0084	6.11317e-05	4.02127	5.78854e-05	3.89161	9.95801e-05	3.16905	0.00152939	4.02127	P+T(0.05)
Migraine with aura	LAMB2	C09	enalapril	3	49121114	49133118	3.89925	9.64921e-05	0.00501223	3.81983	0.000133546	4.0084	6.11317e-05	4.02127	5.78854e-05	3.89161	9.95801e-05	3.16905	0.00152939	4.02127	P+T(0.05)
Migraine with aura	LAMB2	C09	indapamide	3	49121114	49133118	3.89925	9.64921e-05	0.00501223	3.81983	0.000133546	4.0084	6.11317e-05	4.02127	5.78854e-05	3.89161	9.95801e-05	3.16905	0.00152939	4.02127	P+T(0.05)
Migraine with aura	LAMB2	C09	hydrochlorothiazide	3	49121114	49133118	3.89925	9.64921e-05	0.00501223	3.81983	0.000133546	4.0084	6.11317e-05	4.02127	5.78854e-05	3.89161	9.95801e-05	3.16905	0.00152939	4.02127	P+T(0.05)
Migraine with aura	LAMB2	C09	captopril	3	49121114	49133118	3.89925	9.64921e-05	0.00501223	3.81983	0.000133546	4.0084	6.11317e-05	4.02127	5.78854e-05	3.89161	9.95801e-05	3.16905	0.00152939	4.02127	P+T(0.05)
Migraine with aura	MAEA	C09	telmisartan	4	1289887	1340147	3.50642	0.000454181	0.0322876	3.62317	0.000291009	2.99217	0.00277003	2.70439	0.00684296	2.97467	0.00293302	3.79321	0.000148711	3.79321	SDPR
Migraine with aura	MAEA	C09	irbesartan	4	1289887	1340147	3.50642	0.000454181	0.0322876	3.62317	0.000291009	2.99217	0.00277003	2.70439	0.00684296	2.97467	0.00293302	3.79321	0.000148711	3.79321	SDPR
Migraine with aura	SPP1	C03	torasemide	4	87975667	87983532	3.21756	0.00129288	0.0566116	2.38652	0.0170087	3.45237	0.000555684	3.45907	0.00054204	2.31525	0.0205991	2.62577	0.00864541	3.45907	P+T(0.05)
Migraine with aura	SPP1	C03	chlorthalidone	4	87975667	87983532	3.21756	0.00129288	0.0566116	2.38652	0.0170087	3.45237	0.000555684	3.45907	0.00054204	2.31525	0.0205991	2.62577	0.00864541	3.45907	P+T(0.05)
Migraine with aura	SPP1	C03	triamterene	4	87975667	87983532	3.21756	0.00129288	0.0566116	2.38652	0.0170087	3.45237	0.000555684	3.45907	0.00054204	2.31525	0.0205991	2.62577	0.00864541	3.45907	P+T(0.05)
Migraine with aura	SPP1	C03	spironolactone	4	87975667	87983532	3.21756	0.00129288	0.0566116	2.38652	0.0170087	3.45237	0.000555684	3.45907	0.00054204	2.31525	0.0205991	2.62577	0.00864541	3.45907	P+T(0.05)
Migraine with aura	SPP1	C03	furosemide	4	87975667	87983532	3.21756	0.00129288	0.0566116	2.38652	0.0170087	3.45237	0.000555684	3.45907	0.00054204	2.31525	0.0205991	2.62577	0.00864541	3.45907	P+T(0.05)
Migraine with aura	SPP1	C03	hydroflumethiazide	4	87975667	87983532	3.21756	0.00129288	0.0566116	2.38652	0.0170087	3.45237	0.000555684	3.45907	0.00054204	2.31525	0.0205991	2.62577	0.00864541	3.45907	P+T(0.05)
Migraine with aura	SPP1	C03	bumetanide	4	87975667	87983532	3.21756	0.00129288	0.0566116	2.38652	0.0170087	3.45237	0.000555684	3.45907	0.00054204	2.31525	0.0205991	2.62577	0.00864541	3.45907	P+T(0.05)
Migraine with aura	SPP1	C03	polythiazide	4	87975667	87983532	3.21756	0.00129288	0.0566116	2.38652	0.0170087	3.45237	0.000555684	3.45907	0.00054204	2.31525	0.0205991	2.62577	0.00864541	3.45907	P+T(0.05)
Migraine with aura	SPP1	C03	tolvaptan	4	87975667	87983532	3.21756	0.00129288	0.0566116	2.38652	0.0170087	3.45237	0.000555684	3.45907	0.00054204	2.31525	0.0205991	2.62577	0.00864541	3.45907	P+T(0.05)
Migraine with aura	ALB	C03	torasemide	4	73397114	73421482	3.14592	0.00165567	0.0588449	1.10475	0.269268	3.28836	0.00100773	3.4648	0.000530619	2.6622	0.00776324	1.71919	0.0855797	3.4648	P+T(0.05)
Migraine with aura	ALB	C03	chlorthalidone	4	73397114	73421482	3.14592	0.00165567	0.0588449	1.10475	0.269268	3.28836	0.00100773	3.4648	0.000530619	2.6622	0.00776324	1.71919	0.0855797	3.4648	P+T(0.05)
Migraine with aura	ALB	C03	spironolactone	4	73397114	73421482	3.14592	0.00165567	0.0588449	1.10475	0.269268	3.28836	0.00100773	3.4648	0.000530619	2.6622	0.00776324	1.71919	0.0855797	3.4648	P+T(0.05)
Migraine with aura	ALB	C03	furosemide	4	73397114	73421482	3.14592	0.00165567	0.0588449	1.10475	0.269268	3.28836	0.00100773	3.4648	0.000530619	2.6622	0.00776324	1.71919	0.0855797	3.4648	P+T(0.05)
Migraine with aura	ALB	C03	hydroflumethiazide	4	73397114	73421482	3.14592	0.00165567	0.0588449	1.10475	0.269268	3.28836	0.00100773	3.4648	0.000530619	2.6622	0.00776324	1.71919	0.0855797	3.4648	P+T(0.05)
Migraine with aura	ALB	C03	indapamide	4	73397114	73421482	3.14592	0.00165567	0.0588449	1.10475	0.269268	3.28836	0.00100773	3.4648	0.000530619	2.6622	0.00776324	1.71919	0.0855797	3.4648	P+T(0.05)
Migraine with aura	ALB	C03	etacrynic acid	4	73397114	73421482	3.14592	0.00165567	0.0588449	1.10475	0.269268	3.28836	0.00100773	3.4648	0.000530619	2.6622	0.00776324	1.71919	0.0855797	3.4648	P+T(0.05)
Migraine with aura	ALB	C03	hydrochlorothiazide	4	73397114	73421482	3.14592	0.00165567	0.0588449	1.10475	0.269268	3.28836	0.00100773	3.4648	0.000530619	2.6622	0.00776324	1.71919	0.0855797	3.4648	P+T(0.05)
Migraine with aura	ALB	C03	polythiazide	4	73397114	73421482	3.14592	0.00165567	0.0588449	1.10475	0.269268	3.28836	0.00100773	3.4648	0.000530619	2.6622	0.00776324	1.71919	0.0855797	3.4648	P+T(0.05)
Migraine with aura	ALB	C03	finerenone	4	73397114	73421482	3.14592	0.00165567	0.0588449	1.10475	0.269268	3.28836	0.00100773	3.4648	0.000530619	2.6622	0.00776324	1.71919	0.0855797	3.4648	P+T(0.05)
Migraine with aura	ALB	C03	bendroflumethiazide	4	73397114	73421482	3.14592	0.00165567	0.0588449	1.10475	0.269268	3.28836	0.00100773	3.4648	0.000530619	2.6622	0.00776324	1.71919	0.0855797	3.4648	P+T(0.05)
Migraine with aura	ALB	C03	trichlormethiazide	4	73397114	73421482	3.14592	0.00165567	0.0588449	1.10475	0.269268	3.28836	0.00100773	3.4648	0.000530619	2.6622	0.00776324	1.71919	0.0855797	3.4648	P+T(0.05)
Migraine with aura	ALB	C03	triamterene	4	73397114	73421482	3.14592	0.00165567	0.0588449	1.10475	0.269268	3.28836	0.00100773	3.4648	0.000530619	2.6622	0.00776324	1.71919	0.0855797	3.4648	P+T(0.05)
Migraine with aura	ALB	C03	bumetanide	4	73397114	73421482	3.14592	0.00165567	0.0588449	1.10475	0.269268	3.28836	0.00100773	3.4648	0.000530619	2.6622	0.00776324	1.71919	0.0855797	3.4648	P+T(0.05)
Migraine with aura	ALB	C03	tolvaptan	4	73397114	73421482	3.14592	0.00165567	0.0588449	1.10475	0.269268	3.28836	0.00100773	3.4648	0.000530619	2.6622	0.00776324	1.71919	0.0855797	3.4648	P+T(0.05)
Migraine with aura	ALB	C03	metolazone	4	73397114	73421482	3.14592	0.00165567	0.0588449	1.10475	0.269268	3.28836	0.00100773	3.4648	0.000530619	2.6622	0.00776324	1.71919	0.0855797	3.4648	P+T(0.05)
Migraine with aura	ALB	C03	chlorothiazide	4	73397114	73421482	3.14592	0.00165567	0.0588449	1.10475	0.269268	3.28836	0.00100773	3.4648	0.000530619	2.6622	0.00776324	1.71919	0.0855797	3.4648	P+T(0.05)
Migraine with aura	ALB	C03	cyclothiazide	4	73397114	73421482	3.14592	0.00165567	0.0588449	1.10475	0.269268	3.28836	0.00100773	3.4648	0.000530619	2.6622	0.00776324	1.71919	0.0855797	3.4648	P+T(0.05)
Migraine with aura	ALB	C03	quinethazone	4	73397114	73421482	3.14592	0.00165567	0.0588449	1.10475	0.269268	3.28836	0.00100773	3.4648	0.000530619	2.6622	0.00776324	1.71919	0.0855797	3.4648	P+T(0.05)
Migraine with aura	ALB	C09	enalapril	4	73397114	73421482	3.14592	0.00165567	0.0588449	1.10475	0.269268	3.28836	0.00100773	3.4648	0.000530619	2.6622	0.00776324	1.71919	0.0855797	3.4648	P+T(0.05)
Migraine with aura	ALB	C09	verapamil	4	73397114	73421482	3.14592	0.00165567	0.0588449	1.10475	0.269268	3.28836	0.00100773	3.4648	0.000530619	2.6622	0.00776324	1.71919	0.0855797	3.4648	P+T(0.05)
Migraine with aura	ALB	C09	losartan	4	73397114	73421482	3.14592	0.00165567	0.0588449	1.10475	0.269268	3.28836	0.00100773	3.4648	0.000530619	2.6622	0.00776324	1.71919	0.0855797	3.4648	P+T(0.05)
Migraine with aura	ALB	C09	indapamide	4	73397114	73421482	3.14592	0.00165567	0.0588449	1.10475	0.269268	3.28836	0.00100773	3.4648	0.000530619	2.6622	0.00776324	1.71919	0.0855797	3.4648	P+T(0.05)
Migraine with aura	ALB	C09	quinapril	4	73397114	73421482	3.14592	0.00165567	0.0588449	1.10475	0.269268	3.28836	0.00100773	3.4648	0.000530619	2.6622	0.00776324	1.71919	0.0855797	3.4648	P+T(0.05)
Migraine with aura	ALB	C09	hydrochlorothiazide	4	73397114	73421482	3.14592	0.00165567	0.0588449	1.10475	0.269268	3.28836	0.00100773	3.4648	0.000530619	2.6622	0.00776324	1.71919	0.0855797	3.4648	P+T(0.05)
Migraine with aura	ALB	C09	irbesartan	4	73397114	73421482	3.14592	0.00165567	0.0588449	1.10475	0.269268	3.28836	0.00100773	3.4648	0.000530619	2.6622	0.00776324	1.71919	0.0855797	3.4648	P+T(0.05)
Migraine with aura	ALB	C09	captopril	4	73397114	73421482	3.14592	0.00165567	0.0588449	1.10475	0.269268	3.28836	0.00100773	3.4648	0.000530619	2.6622	0.00776324	1.71919	0.0855797	3.4648	P+T(0.05)
Migraine with aura	ALB	C09	nebivolol	4	73397114	73421482	3.14592	0.00165567	0.0588449	1.10475	0.269268	3.28836	0.00100773	3.4648	0.000530619	2.6622	0.00776324	1.71919	0.0855797	3.4648	P+T(0.05)
Migraine with aura	ALB	C09	azilsartan medoxomil	4	73397114	73421482	3.14592	0.00165567	0.0588449	1.10475	0.269268	3.28836	0.00100773	3.4648	0.000530619	2.6622	0.00776324	1.71919	0.0855797	3.4648	P+T(0.05)
Migraine with aura	PPBP	C03	torasemide	4	73986439	73988190	-3.13696	0.0017071	0.0588449	-0.824772	0.409501	-3.3182	0.000906011	-3.42406	0.000616924	-2.61876	0.00882496	-2.53943	0.0111034	-3.42406	P+T(0.05)
Migraine with aura	PPBP	C03	chlorthalidone	4	73986439	73988190	-3.13696	0.0017071	0.0588449	-0.824772	0.409501	-3.3182	0.000906011	-3.42406	0.000616924	-2.61876	0.00882496	-2.53943	0.0111034	-3.42406	P+T(0.05)
Migraine with aura	PPBP	C03	triamterene	4	73986439	73988190	-3.13696	0.0017071	0.0588449	-0.824772	0.409501	-3.3182	0.000906011	-3.42406	0.000616924	-2.61876	0.00882496	-2.53943	0.0111034	-3.42406	P+T(0.05)
Migraine with aura	PPBP	C03	spironolactone	4	73986439	73988190	-3.13696	0.0017071	0.0588449	-0.824772	0.409501	-3.3182	0.000906011	-3.42406	0.000616924	-2.61876	0.00882496	-2.53943	0.0111034	-3.42406	P+T(0.05)
Migraine with aura	PPBP	C03	bendroflumethiazide	4	73986439	73988190	-3.13696	0.0017071	0.0588449	-0.824772	0.409501	-3.3182	0.000906011	-3.42406	0.000616924	-2.61876	0.00882496	-2.53943	0.0111034	-3.42406	P+T(0.05)
Migraine with aura	PPBP	C03	metolazone	4	73986439	73988190	-3.13696	0.0017071	0.0588449	-0.824772	0.409501	-3.3182	0.000906011	-3.42406	0.000616924	-2.61876	0.00882496	-2.53943	0.0111034	-3.42406	P+T(0.05)
Migraine with aura	PPBP	C03	amiloride	4	73986439	73988190	-3.13696	0.0017071	0.0588449	-0.824772	0.409501	-3.3182	0.000906011	-3.42406	0.000616924	-2.61876	0.00882496	-2.53943	0.0111034	-3.42406	P+T(0.05)
Migraine with aura	PPBP	C03	furosemide	4	73986439	73988190	-3.13696	0.0017071	0.0588449	-0.824772	0.409501	-3.3182	0.000906011	-3.42406	0.000616924	-2.61876	0.00882496	-2.53943	0.0111034	-3.42406	P+T(0.05)
Migraine with aura	PPBP	C03	eplerenone	4	73986439	73988190	-3.13696	0.0017071	0.0588449	-0.824772	0.409501	-3.3182	0.000906011	-3.42406	0.000616924	-2.61876	0.00882496	-2.53943	0.0111034	-3.42406	P+T(0.05)
Migraine with aura	PPBP	C03	hydroflumethiazide	4	73986439	73988190	-3.13696	0.0017071	0.0588449	-0.824772	0.409501	-3.3182	0.000906011	-3.42406	0.000616924	-2.61876	0.00882496	-2.53943	0.0111034	-3.42406	P+T(0.05)
Migraine with aura	PPBP	C03	indapamide	4	73986439	73988190	-3.13696	0.0017071	0.0588449	-0.824772	0.409501	-3.3182	0.000906011	-3.42406	0.000616924	-2.61876	0.00882496	-2.53943	0.0111034	-3.42406	P+T(0.05)
Migraine with aura	PPBP	C03	chlorothiazide	4	73986439	73988190	-3.13696	0.0017071	0.0588449	-0.824772	0.409501	-3.3182	0.000906011	-3.42406	0.000616924	-2.61876	0.00882496	-2.53943	0.0111034	-3.42406	P+T(0.05)
Migraine with aura	PPBP	C03	hydrochlorothiazide	4	73986439	73988190	-3.13696	0.0017071	0.0588449	-0.824772	0.409501	-3.3182	0.000906011	-3.42406	0.000616924	-2.61876	0.00882496	-2.53943	0.0111034	-3.42406	P+T(0.05)
Migraine with aura	PPBP	C03	trichlormethiazide	4	73986439	73988190	-3.13696	0.0017071	0.0588449	-0.824772	0.409501	-3.3182	0.000906011	-3.42406	0.000616924	-2.61876	0.00882496	-2.53943	0.0111034	-3.42406	P+T(0.05)
Migraine with aura	PPBP	C03	polythiazide	4	73986439	73988190	-3.13696	0.0017071	0.0588449	-0.824772	0.409501	-3.3182	0.000906011	-3.42406	0.000616924	-2.61876	0.00882496	-2.53943	0.0111034	-3.42406	P+T(0.05)
Migraine with aura	PPBP	C09	valsartan	4	73986439	73988190	-3.13696	0.0017071	0.0588449	-0.824772	0.409501	-3.3182	0.000906011	-3.42406	0.000616924	-2.61876	0.00882496	-2.53943	0.0111034	-3.42406	P+T(0.05)
Migraine with aura	PPBP	C09	ramipril	4	73986439	73988190	-3.13696	0.0017071	0.0588449	-0.824772	0.409501	-3.3182	0.000906011	-3.42406	0.000616924	-2.61876	0.00882496	-2.53943	0.0111034	-3.42406	P+T(0.05)
Migraine with aura	PPBP	C09	olmesartan	4	73986439	73988190	-3.13696	0.0017071	0.0588449	-0.824772	0.409501	-3.3182	0.000906011	-3.42406	0.000616924	-2.61876	0.00882496	-2.53943	0.0111034	-3.42406	P+T(0.05)
Migraine with aura	PPBP	C09	amlodipine	4	73986439	73988190	-3.13696	0.0017071	0.0588449	-0.824772	0.409501	-3.3182	0.000906011	-3.42406	0.000616924	-2.61876	0.00882496	-2.53943	0.0111034	-3.42406	P+T(0.05)
Migraine with aura	PPBP	C09	fosinopril	4	73986439	73988190	-3.13696	0.0017071	0.0588449	-0.824772	0.409501	-3.3182	0.000906011	-3.42406	0.000616924	-2.61876	0.00882496	-2.53943	0.0111034	-3.42406	P+T(0.05)
Migraine with aura	PPBP	C09	trandolapril	4	73986439	73988190	-3.13696	0.0017071	0.0588449	-0.824772	0.409501	-3.3182	0.000906011	-3.42406	0.000616924	-2.61876	0.00882496	-2.53943	0.0111034	-3.42406	P+T(0.05)
Migraine with aura	PPBP	C09	lercanidipine	4	73986439	73988190	-3.13696	0.0017071	0.0588449	-0.824772	0.409501	-3.3182	0.000906011	-3.42406	0.000616924	-2.61876	0.00882496	-2.53943	0.0111034	-3.42406	P+T(0.05)
Migraine with aura	PPBP	C09	benazepril	4	73986439	73988190	-3.13696	0.0017071	0.0588449	-0.824772	0.409501	-3.3182	0.000906011	-3.42406	0.000616924	-2.61876	0.00882496	-2.53943	0.0111034	-3.42406	P+T(0.05)
Migraine with aura	PPBP	C09	enalapril	4	73986439	73988190	-3.13696	0.0017071	0.0588449	-0.824772	0.409501	-3.3182	0.000906011	-3.42406	0.000616924	-2.61876	0.00882496	-2.53943	0.0111034	-3.42406	P+T(0.05)
Migraine with aura	PPBP	C09	bisoprolol	4	73986439	73988190	-3.13696	0.0017071	0.0588449	-0.824772	0.409501	-3.3182	0.000906011	-3.42406	0.000616924	-2.61876	0.00882496	-2.53943	0.0111034	-3.42406	P+T(0.05)
Migraine with aura	PPBP	C09	verapamil	4	73986439	73988190	-3.13696	0.0017071	0.0588449	-0.824772	0.409501	-3.3182	0.000906011	-3.42406	0.000616924	-2.61876	0.00882496	-2.53943	0.0111034	-3.42406	P+T(0.05)
Migraine with aura	PPBP	C09	losartan	4	73986439	73988190	-3.13696	0.0017071	0.0588449	-0.824772	0.409501	-3.3182	0.000906011	-3.42406	0.000616924	-2.61876	0.00882496	-2.53943	0.0111034	-3.42406	P+T(0.05)
Migraine with aura	PPBP	C09	moexipril	4	73986439	73988190	-3.13696	0.0017071	0.0588449	-0.824772	0.409501	-3.3182	0.000906011	-3.42406	0.000616924	-2.61876	0.00882496	-2.53943	0.0111034	-3.42406	P+T(0.05)
Migraine with aura	PPBP	C09	lisinopril	4	73986439	73988190	-3.13696	0.0017071	0.0588449	-0.824772	0.409501	-3.3182	0.000906011	-3.42406	0.000616924	-2.61876	0.00882496	-2.53943	0.0111034	-3.42406	P+T(0.05)
Migraine with aura	PPBP	C09	perindopril	4	73986439	73988190	-3.13696	0.0017071	0.0588449	-0.824772	0.409501	-3.3182	0.000906011	-3.42406	0.000616924	-2.61876	0.00882496	-2.53943	0.0111034	-3.42406	P+T(0.05)
Migraine with aura	PPBP	C09	indapamide	4	73986439	73988190	-3.13696	0.0017071	0.0588449	-0.824772	0.409501	-3.3182	0.000906011	-3.42406	0.000616924	-2.61876	0.00882496	-2.53943	0.0111034	-3.42406	P+T(0.05)
Migraine with aura	PPBP	C09	eprosartan	4	73986439	73988190	-3.13696	0.0017071	0.0588449	-0.824772	0.409501	-3.3182	0.000906011	-3.42406	0.000616924	-2.61876	0.00882496	-2.53943	0.0111034	-3.42406	P+T(0.05)
Migraine with aura	PPBP	C09	quinapril	4	73986439	73988190	-3.13696	0.0017071	0.0588449	-0.824772	0.409501	-3.3182	0.000906011	-3.42406	0.000616924	-2.61876	0.00882496	-2.53943	0.0111034	-3.42406	P+T(0.05)
Migraine with aura	PPBP	C09	telmisartan	4	73986439	73988190	-3.13696	0.0017071	0.0588449	-0.824772	0.409501	-3.3182	0.000906011	-3.42406	0.000616924	-2.61876	0.00882496	-2.53943	0.0111034	-3.42406	P+T(0.05)
Migraine with aura	PPBP	C09	hydrochlorothiazide	4	73986439	73988190	-3.13696	0.0017071	0.0588449	-0.824772	0.409501	-3.3182	0.000906011	-3.42406	0.000616924	-2.61876	0.00882496	-2.53943	0.0111034	-3.42406	P+T(0.05)
Migraine with aura	PPBP	C09	felodipine	4	73986439	73988190	-3.13696	0.0017071	0.0588449	-0.824772	0.409501	-3.3182	0.000906011	-3.42406	0.000616924	-2.61876	0.00882496	-2.53943	0.0111034	-3.42406	P+T(0.05)
Migraine with aura	PPBP	C09	irbesartan	4	73986439	73988190	-3.13696	0.0017071	0.0588449	-0.824772	0.409501	-3.3182	0.000906011	-3.42406	0.000616924	-2.61876	0.00882496	-2.53943	0.0111034	-3.42406	P+T(0.05)
Migraine with aura	PPBP	C09	captopril	4	73986439	73988190	-3.13696	0.0017071	0.0588449	-0.824772	0.409501	-3.3182	0.000906011	-3.42406	0.000616924	-2.61876	0.00882496	-2.53943	0.0111034	-3.42406	P+T(0.05)
Migraine with aura	PPBP	C09	cilazapril	4	73986439	73988190	-3.13696	0.0017071	0.0588449	-0.824772	0.409501	-3.3182	0.000906011	-3.42406	0.000616924	-2.61876	0.00882496	-2.53943	0.0111034	-3.42406	P+T(0.05)
Migraine with aura	PPBP	C09	nebivolol	4	73986439	73988190	-3.13696	0.0017071	0.0588449	-0.824772	0.409501	-3.3182	0.000906011	-3.42406	0.000616924	-2.61876	0.00882496	-2.53943	0.0111034	-3.42406	P+T(0.05)
Migraine with aura	MICA	C03	ticrynafen	6	31399784	31415315	-5.99955	1.9786e-09	2.8195e-07	-6.24568	4.21957e-10	-4.17952	2.92129e-05	-4.18191	2.89071e-05	-4.21423	2.50631e-05	-5.80679	6.36836e-09	-6.24568	lassosum
Migraine with aura	MICA	C03	conivaptan	6	31399784	31415315	-5.99955	1.9786e-09	2.8195e-07	-6.24568	4.21957e-10	-4.17952	2.92129e-05	-4.18191	2.89071e-05	-4.21423	2.50631e-05	-5.80679	6.36836e-09	-6.24568	lassosum
Migraine with aura	MICA	C03	xipamide	6	31399784	31415315	-5.99955	1.9786e-09	2.8195e-07	-6.24568	4.21957e-10	-4.17952	2.92129e-05	-4.18191	2.89071e-05	-4.21423	2.50631e-05	-5.80679	6.36836e-09	-6.24568	lassosum
Migraine with aura	MICA	C03	piretanide	6	31399784	31415315	-5.99955	1.9786e-09	2.8195e-07	-6.24568	4.21957e-10	-4.17952	2.92129e-05	-4.18191	2.89071e-05	-4.21423	2.50631e-05	-5.80679	6.36836e-09	-6.24568	lassosum
Migraine with aura	MICA	C03	mefruside	6	31399784	31415315	-5.99955	1.9786e-09	2.8195e-07	-6.24568	4.21957e-10	-4.17952	2.92129e-05	-4.18191	2.89071e-05	-4.21423	2.50631e-05	-5.80679	6.36836e-09	-6.24568	lassosum
Migraine with aura	MICA	C03	cyclopenthiazide	6	31399784	31415315	-5.99955	1.9786e-09	2.8195e-07	-6.24568	4.21957e-10	-4.17952	2.92129e-05	-4.18191	2.89071e-05	-4.21423	2.50631e-05	-5.80679	6.36836e-09	-6.24568	lassosum
Migraine with aura	MICA	C03	amiloride	6	31399784	31415315	-5.99955	1.9786e-09	2.8195e-07	-6.24568	4.21957e-10	-4.17952	2.92129e-05	-4.18191	2.89071e-05	-4.21423	2.50631e-05	-5.80679	6.36836e-09	-6.24568	lassosum
Migraine with aura	MICA	C03	mersalyl	6	31399784	31415315	-5.99955	1.9786e-09	2.8195e-07	-6.24568	4.21957e-10	-4.17952	2.92129e-05	-4.18191	2.89071e-05	-4.21423	2.50631e-05	-5.80679	6.36836e-09	-6.24568	lassosum
Migraine with aura	MICA	C03	muzolimine	6	31399784	31415315	-5.99955	1.9786e-09	2.8195e-07	-6.24568	4.21957e-10	-4.17952	2.92129e-05	-4.18191	2.89071e-05	-4.21423	2.50631e-05	-5.80679	6.36836e-09	-6.24568	lassosum
Migraine with aura	MICA	C03	canrenoic acid	6	31399784	31415315	-5.99955	1.9786e-09	2.8195e-07	-6.24568	4.21957e-10	-4.17952	2.92129e-05	-4.18191	2.89071e-05	-4.21423	2.50631e-05	-5.80679	6.36836e-09	-6.24568	lassosum
Migraine with aura	MICA	C03	meticrane	6	31399784	31415315	-5.99955	1.9786e-09	2.8195e-07	-6.24568	4.21957e-10	-4.17952	2.92129e-05	-4.18191	2.89071e-05	-4.21423	2.50631e-05	-5.80679	6.36836e-09	-6.24568	lassosum
Migraine with aura	MICA	C09	quinapril	6	31399784	31415315	-5.99955	1.9786e-09	2.8195e-07	-6.24568	4.21957e-10	-4.17952	2.92129e-05	-4.18191	2.89071e-05	-4.21423	2.50631e-05	-5.80679	6.36836e-09	-6.24568	lassosum
Migraine with aura	MICA	C09	perindopril	6	31399784	31415315	-5.99955	1.9786e-09	2.8195e-07	-6.24568	4.21957e-10	-4.17952	2.92129e-05	-4.18191	2.89071e-05	-4.21423	2.50631e-05	-5.80679	6.36836e-09	-6.24568	lassosum
Migraine with aura	MICA	C09	eprosartan	6	31399784	31415315	-5.99955	1.9786e-09	2.8195e-07	-6.24568	4.21957e-10	-4.17952	2.92129e-05	-4.18191	2.89071e-05	-4.21423	2.50631e-05	-5.80679	6.36836e-09	-6.24568	lassosum
Migraine with aura	MICA	C09	azilsartan medoxomil	6	31399784	31415315	-5.99955	1.9786e-09	2.8195e-07	-6.24568	4.21957e-10	-4.17952	2.92129e-05	-4.18191	2.89071e-05	-4.21423	2.50631e-05	-5.80679	6.36836e-09	-6.24568	lassosum
Migraine with aura	MICA	C09	aliskiren	6	31399784	31415315	-5.99955	1.9786e-09	2.8195e-07	-6.24568	4.21957e-10	-4.17952	2.92129e-05	-4.18191	2.89071e-05	-4.21423	2.50631e-05	-5.80679	6.36836e-09	-6.24568	lassosum
Migraine with aura	MICA	C09	losartan	6	31399784	31415315	-5.99955	1.9786e-09	2.8195e-07	-6.24568	4.21957e-10	-4.17952	2.92129e-05	-4.18191	2.89071e-05	-4.21423	2.50631e-05	-5.80679	6.36836e-09	-6.24568	lassosum
Migraine with aura	MICA	C09	spirapril	6	31399784	31415315	-5.99955	1.9786e-09	2.8195e-07	-6.24568	4.21957e-10	-4.17952	2.92129e-05	-4.18191	2.89071e-05	-4.21423	2.50631e-05	-5.80679	6.36836e-09	-6.24568	lassosum
Migraine with aura	MICA	C09	enalapril	6	31399784	31415315	-5.99955	1.9786e-09	2.8195e-07	-6.24568	4.21957e-10	-4.17952	2.92129e-05	-4.18191	2.89071e-05	-4.21423	2.50631e-05	-5.80679	6.36836e-09	-6.24568	lassosum
Migraine with aura	MICA	C09	moexipril	6	31399784	31415315	-5.99955	1.9786e-09	2.8195e-07	-6.24568	4.21957e-10	-4.17952	2.92129e-05	-4.18191	2.89071e-05	-4.21423	2.50631e-05	-5.80679	6.36836e-09	-6.24568	lassosum
Migraine with aura	MICA	C09	benazepril	6	31399784	31415315	-5.99955	1.9786e-09	2.8195e-07	-6.24568	4.21957e-10	-4.17952	2.92129e-05	-4.18191	2.89071e-05	-4.21423	2.50631e-05	-5.80679	6.36836e-09	-6.24568	lassosum
Migraine with aura	MICA	C09	fosinopril	6	31399784	31415315	-5.99955	1.9786e-09	2.8195e-07	-6.24568	4.21957e-10	-4.17952	2.92129e-05	-4.18191	2.89071e-05	-4.21423	2.50631e-05	-5.80679	6.36836e-09	-6.24568	lassosum
Migraine with aura	MICA	C09	lisinopril	6	31399784	31415315	-5.99955	1.9786e-09	2.8195e-07	-6.24568	4.21957e-10	-4.17952	2.92129e-05	-4.18191	2.89071e-05	-4.21423	2.50631e-05	-5.80679	6.36836e-09	-6.24568	lassosum
Migraine with aura	ZKSCAN8P1	C03	ticrynafen	6	28161769	28169594	3.61939	0.000295301	0.00426876	3.74868	0.000177767	3.50592	0.000455024	3.45696	0.000546316	3.63857	0.000274161	3.63739	0.00027541	3.74868	lassosum
Migraine with aura	ZKSCAN8P1	C03	conivaptan	6	28161769	28169594	3.61939	0.000295301	0.00426876	3.74868	0.000177767	3.50592	0.000455024	3.45696	0.000546316	3.63857	0.000274161	3.63739	0.00027541	3.74868	lassosum
Migraine with aura	ZKSCAN8P1	C03	xipamide	6	28161769	28169594	3.61939	0.000295301	0.00426876	3.74868	0.000177767	3.50592	0.000455024	3.45696	0.000546316	3.63857	0.000274161	3.63739	0.00027541	3.74868	lassosum
Migraine with aura	ZKSCAN8P1	C03	piretanide	6	28161769	28169594	3.61939	0.000295301	0.00426876	3.74868	0.000177767	3.50592	0.000455024	3.45696	0.000546316	3.63857	0.000274161	3.63739	0.00027541	3.74868	lassosum
Migraine with aura	ZKSCAN8P1	C03	mefruside	6	28161769	28169594	3.61939	0.000295301	0.00426876	3.74868	0.000177767	3.50592	0.000455024	3.45696	0.000546316	3.63857	0.000274161	3.63739	0.00027541	3.74868	lassosum
Migraine with aura	ZKSCAN8P1	C03	cyclopenthiazide	6	28161769	28169594	3.61939	0.000295301	0.00426876	3.74868	0.000177767	3.50592	0.000455024	3.45696	0.000546316	3.63857	0.000274161	3.63739	0.00027541	3.74868	lassosum
Migraine with aura	ZKSCAN8P1	C03	amiloride	6	28161769	28169594	3.61939	0.000295301	0.00426876	3.74868	0.000177767	3.50592	0.000455024	3.45696	0.000546316	3.63857	0.000274161	3.63739	0.00027541	3.74868	lassosum
Migraine with aura	ZKSCAN8P1	C03	mersalyl	6	28161769	28169594	3.61939	0.000295301	0.00426876	3.74868	0.000177767	3.50592	0.000455024	3.45696	0.000546316	3.63857	0.000274161	3.63739	0.00027541	3.74868	lassosum
Migraine with aura	ZKSCAN8P1	C03	muzolimine	6	28161769	28169594	3.61939	0.000295301	0.00426876	3.74868	0.000177767	3.50592	0.000455024	3.45696	0.000546316	3.63857	0.000274161	3.63739	0.00027541	3.74868	lassosum
Migraine with aura	ZKSCAN8P1	C03	canrenoic acid	6	28161769	28169594	3.61939	0.000295301	0.00426876	3.74868	0.000177767	3.50592	0.000455024	3.45696	0.000546316	3.63857	0.000274161	3.63739	0.00027541	3.74868	lassosum
Migraine with aura	ZKSCAN8P1	C03	meticrane	6	28161769	28169594	3.61939	0.000295301	0.00426876	3.74868	0.000177767	3.50592	0.000455024	3.45696	0.000546316	3.63857	0.000274161	3.63739	0.00027541	3.74868	lassosum
Migraine with aura	ZKSCAN8P1	C09	quinapril	6	28161769	28169594	3.61939	0.000295301	0.00426876	3.74868	0.000177767	3.50592	0.000455024	3.45696	0.000546316	3.63857	0.000274161	3.63739	0.00027541	3.74868	lassosum
Migraine with aura	ZKSCAN8P1	C09	perindopril	6	28161769	28169594	3.61939	0.000295301	0.00426876	3.74868	0.000177767	3.50592	0.000455024	3.45696	0.000546316	3.63857	0.000274161	3.63739	0.00027541	3.74868	lassosum
Migraine with aura	ZKSCAN8P1	C09	eprosartan	6	28161769	28169594	3.61939	0.000295301	0.00426876	3.74868	0.000177767	3.50592	0.000455024	3.45696	0.000546316	3.63857	0.000274161	3.63739	0.00027541	3.74868	lassosum
Migraine with aura	ZKSCAN8P1	C09	azilsartan medoxomil	6	28161769	28169594	3.61939	0.000295301	0.00426876	3.74868	0.000177767	3.50592	0.000455024	3.45696	0.000546316	3.63857	0.000274161	3.63739	0.00027541	3.74868	lassosum
Migraine with aura	ZKSCAN8P1	C09	aliskiren	6	28161769	28169594	3.61939	0.000295301	0.00426876	3.74868	0.000177767	3.50592	0.000455024	3.45696	0.000546316	3.63857	0.000274161	3.63739	0.00027541	3.74868	lassosum
Migraine with aura	ZKSCAN8P1	C09	losartan	6	28161769	28169594	3.61939	0.000295301	0.00426876	3.74868	0.000177767	3.50592	0.000455024	3.45696	0.000546316	3.63857	0.000274161	3.63739	0.00027541	3.74868	lassosum
Migraine with aura	ZKSCAN8P1	C09	spirapril	6	28161769	28169594	3.61939	0.000295301	0.00426876	3.74868	0.000177767	3.50592	0.000455024	3.45696	0.000546316	3.63857	0.000274161	3.63739	0.00027541	3.74868	lassosum
Migraine with aura	ZKSCAN8P1	C09	enalapril	6	28161769	28169594	3.61939	0.000295301	0.00426876	3.74868	0.000177767	3.50592	0.000455024	3.45696	0.000546316	3.63857	0.000274161	3.63739	0.00027541	3.74868	lassosum
Migraine with aura	ZKSCAN8P1	C09	moexipril	6	28161769	28169594	3.61939	0.000295301	0.00426876	3.74868	0.000177767	3.50592	0.000455024	3.45696	0.000546316	3.63857	0.000274161	3.63739	0.00027541	3.74868	lassosum
Migraine with aura	ZKSCAN8P1	C09	benazepril	6	28161769	28169594	3.61939	0.000295301	0.00426876	3.74868	0.000177767	3.50592	0.000455024	3.45696	0.000546316	3.63857	0.000274161	3.63739	0.00027541	3.74868	lassosum
Migraine with aura	ZKSCAN8P1	C09	fosinopril	6	28161769	28169594	3.61939	0.000295301	0.00426876	3.74868	0.000177767	3.50592	0.000455024	3.45696	0.000546316	3.63857	0.000274161	3.63739	0.00027541	3.74868	lassosum
Migraine with aura	ZKSCAN8P1	C09	lisinopril	6	28161769	28169594	3.61939	0.000295301	0.00426876	3.74868	0.000177767	3.50592	0.000455024	3.45696	0.000546316	3.63857	0.000274161	3.63739	0.00027541	3.74868	lassosum
Migraine with aura	ABCB4	C03	torasemide	7	87401696	87480435	3.17325	0.00150744	0.0532	3.49917	0.000466712	1.98182	0.0474999	1.73692	0.0824004	1.9434	0.0519677	3.32287	0.00089096	3.49917	lassosum
Migraine with aura	ABCB4	C03	chlorthalidone	7	87401696	87480435	3.17325	0.00150744	0.0532	3.49917	0.000466712	1.98182	0.0474999	1.73692	0.0824004	1.9434	0.0519677	3.32287	0.00089096	3.49917	lassosum
Migraine with aura	ABCB4	C03	triamterene	7	87401696	87480435	3.17325	0.00150744	0.0532	3.49917	0.000466712	1.98182	0.0474999	1.73692	0.0824004	1.9434	0.0519677	3.32287	0.00089096	3.49917	lassosum
Migraine with aura	ABCB4	C03	spironolactone	7	87401696	87480435	3.17325	0.00150744	0.0532	3.49917	0.000466712	1.98182	0.0474999	1.73692	0.0824004	1.9434	0.0519677	3.32287	0.00089096	3.49917	lassosum
Migraine with aura	ABCB4	C03	furosemide	7	87401696	87480435	3.17325	0.00150744	0.0532	3.49917	0.000466712	1.98182	0.0474999	1.73692	0.0824004	1.9434	0.0519677	3.32287	0.00089096	3.49917	lassosum
Migraine with aura	ABCB4	C03	hydroflumethiazide	7	87401696	87480435	3.17325	0.00150744	0.0532	3.49917	0.000466712	1.98182	0.0474999	1.73692	0.0824004	1.9434	0.0519677	3.32287	0.00089096	3.49917	lassosum
Migraine with aura	ABCB4	C03	bumetanide	7	87401696	87480435	3.17325	0.00150744	0.0532	3.49917	0.000466712	1.98182	0.0474999	1.73692	0.0824004	1.9434	0.0519677	3.32287	0.00089096	3.49917	lassosum
Migraine with aura	ABCB4	C03	polythiazide	7	87401696	87480435	3.17325	0.00150744	0.0532	3.49917	0.000466712	1.98182	0.0474999	1.73692	0.0824004	1.9434	0.0519677	3.32287	0.00089096	3.49917	lassosum
Migraine with aura	ABCB4	C03	tolvaptan	7	87401696	87480435	3.17325	0.00150744	0.0532	3.49917	0.000466712	1.98182	0.0474999	1.73692	0.0824004	1.9434	0.0519677	3.32287	0.00089096	3.49917	lassosum
Migraine with aura	RFC2	C09	ramipril	7	74231499	74254458	3.51555	0.000438843	0.0285923	3.34077	0.000835449	1.02597	0.304906	0.802858	0.422057	2.21443	0.026799	3.89436	9.84599e-05	3.89436	SDPR
Migraine with aura	RFC2	C09	amlodipine	7	74231499	74254458	3.51555	0.000438843	0.0285923	3.34077	0.000835449	1.02597	0.304906	0.802858	0.422057	2.21443	0.026799	3.89436	9.84599e-05	3.89436	SDPR
Migraine with aura	RFC2	C09	telmisartan	7	74231499	74254458	3.51555	0.000438843	0.0285923	3.34077	0.000835449	1.02597	0.304906	0.802858	0.422057	2.21443	0.026799	3.89436	9.84599e-05	3.89436	SDPR
Migraine with aura	RFC2	C09	enalapril	7	74231499	74254458	3.51555	0.000438843	0.0285923	3.34077	0.000835449	1.02597	0.304906	0.802858	0.422057	2.21443	0.026799	3.89436	9.84599e-05	3.89436	SDPR
Migraine with aura	RFC2	C09	captopril	7	74231499	74254458	3.51555	0.000438843	0.0285923	3.34077	0.000835449	1.02597	0.304906	0.802858	0.422057	2.21443	0.026799	3.89436	9.84599e-05	3.89436	SDPR
Migraine with aura	KCNH2	C09	verapamil	7	150944961	150978321	3.19807	0.00138351	0.0532	2.5732	0.0100763	2.92233	0.00347418	2.99856	0.00271255	3.56472	0.00036424	2.61747	0.00885849	3.56472	PRScs
Migraine with aura	KCNH2	C09	bisoprolol	7	150944961	150978321	3.19807	0.00138351	0.0532	2.5732	0.0100763	2.92233	0.00347418	2.99856	0.00271255	3.56472	0.00036424	2.61747	0.00885849	3.56472	PRScs
Migraine with aura	KCNH2	C09	losartan	7	150944961	150978321	3.19807	0.00138351	0.0532	2.5732	0.0100763	2.92233	0.00347418	2.99856	0.00271255	3.56472	0.00036424	2.61747	0.00885849	3.56472	PRScs
Migraine with aura	KCNH2	C09	felodipine	7	150944961	150978321	3.19807	0.00138351	0.0532	2.5732	0.0100763	2.92233	0.00347418	2.99856	0.00271255	3.56472	0.00036424	2.61747	0.00885849	3.56472	PRScs
Migraine with aura	ABCB1	C03	spironolactone	7	87503017	87713323	3.40695	0.000656933	0.0370948	3.70652	0.000210123	3.03154	0.0024331	3.23547	0.00121443	3.19242	0.00141086	3.26353	0.00110035	3.70652	lassosum
Migraine with aura	ABCB1	C03	conivaptan	7	87503017	87713323	3.40695	0.000656933	0.0370948	3.70652	0.000210123	3.03154	0.0024331	3.23547	0.00121443	3.19242	0.00141086	3.26353	0.00110035	3.70652	lassosum
Migraine with aura	ABCB1	C03	tolvaptan	7	87503017	87713323	3.40695	0.000656933	0.0370948	3.70652	0.000210123	3.03154	0.0024331	3.23547	0.00121443	3.19242	0.00141086	3.26353	0.00110035	3.70652	lassosum
Migraine with aura	ABCB1	C09	amlodipine	7	87503017	87713323	3.40695	0.000656933	0.0370948	3.70652	0.000210123	3.03154	0.0024331	3.23547	0.00121443	3.19242	0.00141086	3.26353	0.00110035	3.70652	lassosum
Migraine with aura	ABCB1	C09	enalapril	7	87503017	87713323	3.40695	0.000656933	0.0370948	3.70652	0.000210123	3.03154	0.0024331	3.23547	0.00121443	3.19242	0.00141086	3.26353	0.00110035	3.70652	lassosum
Migraine with aura	ABCB1	C09	bisoprolol	7	87503017	87713323	3.40695	0.000656933	0.0370948	3.70652	0.000210123	3.03154	0.0024331	3.23547	0.00121443	3.19242	0.00141086	3.26353	0.00110035	3.70652	lassosum
Migraine with aura	ABCB1	C09	verapamil	7	87503017	87713323	3.40695	0.000656933	0.0370948	3.70652	0.000210123	3.03154	0.0024331	3.23547	0.00121443	3.19242	0.00141086	3.26353	0.00110035	3.70652	lassosum
Migraine with aura	ABCB1	C09	losartan	7	87503017	87713323	3.40695	0.000656933	0.0370948	3.70652	0.000210123	3.03154	0.0024331	3.23547	0.00121443	3.19242	0.00141086	3.26353	0.00110035	3.70652	lassosum
Migraine with aura	ABCB1	C09	telmisartan	7	87503017	87713323	3.40695	0.000656933	0.0370948	3.70652	0.000210123	3.03154	0.0024331	3.23547	0.00121443	3.19242	0.00141086	3.26353	0.00110035	3.70652	lassosum
Migraine with aura	ABCB1	C09	felodipine	7	87503017	87713323	3.40695	0.000656933	0.0370948	3.70652	0.000210123	3.03154	0.0024331	3.23547	0.00121443	3.19242	0.00141086	3.26353	0.00110035	3.70652	lassosum
Migraine with aura	ABCB1	C09	nitrendipine	7	87503017	87713323	3.40695	0.000656933	0.0370948	3.70652	0.000210123	3.03154	0.0024331	3.23547	0.00121443	3.19242	0.00141086	3.26353	0.00110035	3.70652	lassosum
Migraine with aura	ABCB1	C09	captopril	7	87503017	87713323	3.40695	0.000656933	0.0370948	3.70652	0.000210123	3.03154	0.0024331	3.23547	0.00121443	3.19242	0.00141086	3.26353	0.00110035	3.70652	lassosum
Migraine with aura	ABCB1	C09	cilazapril	7	87503017	87713323	3.40695	0.000656933	0.0370948	3.70652	0.000210123	3.03154	0.0024331	3.23547	0.00121443	3.19242	0.00141086	3.26353	0.00110035	3.70652	lassosum
Migraine with aura	ABCB1	C09	azilsartan medoxomil	7	87503017	87713323	3.40695	0.000656933	0.0370948	3.70652	0.000210123	3.03154	0.0024331	3.23547	0.00121443	3.19242	0.00141086	3.26353	0.00110035	3.70652	lassosum
Migraine with aura	ABCB1	C09	aliskiren	7	87503017	87713323	3.40695	0.000656933	0.0370948	3.70652	0.000210123	3.03154	0.0024331	3.23547	0.00121443	3.19242	0.00141086	3.26353	0.00110035	3.70652	lassosum
Migraine with aura	PODXL	C09	lisinopril	7	131500262	131558217	-3.38663	0.000707572	0.0374571	-1.50189	0.133126	-2.9339	0.00334731	-3.79344	0.000148572	-1.49968	0.133698	-2.01867	0.0435213	-3.79344	P+T(0.05)
Migraine with aura	NCF1	C03	torasemide	7	74774011	74789315	3.80696	0.000140683	0.0142785	3.47508	0.000510705	3.99583	6.44668e-05	3.99947	6.34856e-05	3.3162	0.000912502	3.34687	0.000817299	3.99947	P+T(0.05)
Migraine with aura	NCF1	C03	chlorthalidone	7	74774011	74789315	3.80696	0.000140683	0.0142785	3.47508	0.000510705	3.99583	6.44668e-05	3.99947	6.34856e-05	3.3162	0.000912502	3.34687	0.000817299	3.99947	P+T(0.05)
Migraine with aura	NCF1	C03	furosemide	7	74774011	74789315	3.80696	0.000140683	0.0142785	3.47508	0.000510705	3.99583	6.44668e-05	3.99947	6.34856e-05	3.3162	0.000912502	3.34687	0.000817299	3.99947	P+T(0.05)
Migraine with aura	NCF1	C03	hydroflumethiazide	7	74774011	74789315	3.80696	0.000140683	0.0142785	3.47508	0.000510705	3.99583	6.44668e-05	3.99947	6.34856e-05	3.3162	0.000912502	3.34687	0.000817299	3.99947	P+T(0.05)
Migraine with aura	NCF1	C03	bumetanide	7	74774011	74789315	3.80696	0.000140683	0.0142785	3.47508	0.000510705	3.99583	6.44668e-05	3.99947	6.34856e-05	3.3162	0.000912502	3.34687	0.000817299	3.99947	P+T(0.05)
Migraine with aura	NCF1	C03	polythiazide	7	74774011	74789315	3.80696	0.000140683	0.0142785	3.47508	0.000510705	3.99583	6.44668e-05	3.99947	6.34856e-05	3.3162	0.000912502	3.34687	0.000817299	3.99947	P+T(0.05)
Migraine with aura	NCF1	C03	triamterene	7	74774011	74789315	3.80696	0.000140683	0.0142785	3.47508	0.000510705	3.99583	6.44668e-05	3.99947	6.34856e-05	3.3162	0.000912502	3.34687	0.000817299	3.99947	P+T(0.05)
Migraine with aura	NCF1	C03	spironolactone	7	74774011	74789315	3.80696	0.000140683	0.0142785	3.47508	0.000510705	3.99583	6.44668e-05	3.99947	6.34856e-05	3.3162	0.000912502	3.34687	0.000817299	3.99947	P+T(0.05)
Migraine with aura	NCF1	C03	bendroflumethiazide	7	74774011	74789315	3.80696	0.000140683	0.0142785	3.47508	0.000510705	3.99583	6.44668e-05	3.99947	6.34856e-05	3.3162	0.000912502	3.34687	0.000817299	3.99947	P+T(0.05)
Migraine with aura	NCF1	C03	metolazone	7	74774011	74789315	3.80696	0.000140683	0.0142785	3.47508	0.000510705	3.99583	6.44668e-05	3.99947	6.34856e-05	3.3162	0.000912502	3.34687	0.000817299	3.99947	P+T(0.05)
Migraine with aura	NCF1	C03	amiloride	7	74774011	74789315	3.80696	0.000140683	0.0142785	3.47508	0.000510705	3.99583	6.44668e-05	3.99947	6.34856e-05	3.3162	0.000912502	3.34687	0.000817299	3.99947	P+T(0.05)
Migraine with aura	NCF1	C03	eplerenone	7	74774011	74789315	3.80696	0.000140683	0.0142785	3.47508	0.000510705	3.99583	6.44668e-05	3.99947	6.34856e-05	3.3162	0.000912502	3.34687	0.000817299	3.99947	P+T(0.05)
Migraine with aura	NCF1	C03	indapamide	7	74774011	74789315	3.80696	0.000140683	0.0142785	3.47508	0.000510705	3.99583	6.44668e-05	3.99947	6.34856e-05	3.3162	0.000912502	3.34687	0.000817299	3.99947	P+T(0.05)
Migraine with aura	NCF1	C03	chlorothiazide	7	74774011	74789315	3.80696	0.000140683	0.0142785	3.47508	0.000510705	3.99583	6.44668e-05	3.99947	6.34856e-05	3.3162	0.000912502	3.34687	0.000817299	3.99947	P+T(0.05)
Migraine with aura	NCF1	C03	hydrochlorothiazide	7	74774011	74789315	3.80696	0.000140683	0.0142785	3.47508	0.000510705	3.99583	6.44668e-05	3.99947	6.34856e-05	3.3162	0.000912502	3.34687	0.000817299	3.99947	P+T(0.05)
Migraine with aura	NCF1	C03	trichlormethiazide	7	74774011	74789315	3.80696	0.000140683	0.0142785	3.47508	0.000510705	3.99583	6.44668e-05	3.99947	6.34856e-05	3.3162	0.000912502	3.34687	0.000817299	3.99947	P+T(0.05)
Migraine with aura	NCF1	C09	valsartan	7	74774011	74789315	3.80696	0.000140683	0.0142785	3.47508	0.000510705	3.99583	6.44668e-05	3.99947	6.34856e-05	3.3162	0.000912502	3.34687	0.000817299	3.99947	P+T(0.05)
Migraine with aura	NCF1	C09	ramipril	7	74774011	74789315	3.80696	0.000140683	0.0142785	3.47508	0.000510705	3.99583	6.44668e-05	3.99947	6.34856e-05	3.3162	0.000912502	3.34687	0.000817299	3.99947	P+T(0.05)
Migraine with aura	NCF1	C09	olmesartan	7	74774011	74789315	3.80696	0.000140683	0.0142785	3.47508	0.000510705	3.99583	6.44668e-05	3.99947	6.34856e-05	3.3162	0.000912502	3.34687	0.000817299	3.99947	P+T(0.05)
Migraine with aura	NCF1	C09	amlodipine	7	74774011	74789315	3.80696	0.000140683	0.0142785	3.47508	0.000510705	3.99583	6.44668e-05	3.99947	6.34856e-05	3.3162	0.000912502	3.34687	0.000817299	3.99947	P+T(0.05)
Migraine with aura	NCF1	C09	fosinopril	7	74774011	74789315	3.80696	0.000140683	0.0142785	3.47508	0.000510705	3.99583	6.44668e-05	3.99947	6.34856e-05	3.3162	0.000912502	3.34687	0.000817299	3.99947	P+T(0.05)
Migraine with aura	NCF1	C09	trandolapril	7	74774011	74789315	3.80696	0.000140683	0.0142785	3.47508	0.000510705	3.99583	6.44668e-05	3.99947	6.34856e-05	3.3162	0.000912502	3.34687	0.000817299	3.99947	P+T(0.05)
Migraine with aura	NCF1	C09	lercanidipine	7	74774011	74789315	3.80696	0.000140683	0.0142785	3.47508	0.000510705	3.99583	6.44668e-05	3.99947	6.34856e-05	3.3162	0.000912502	3.34687	0.000817299	3.99947	P+T(0.05)
Migraine with aura	NCF1	C09	benazepril	7	74774011	74789315	3.80696	0.000140683	0.0142785	3.47508	0.000510705	3.99583	6.44668e-05	3.99947	6.34856e-05	3.3162	0.000912502	3.34687	0.000817299	3.99947	P+T(0.05)
Migraine with aura	NCF1	C09	enalapril	7	74774011	74789315	3.80696	0.000140683	0.0142785	3.47508	0.000510705	3.99583	6.44668e-05	3.99947	6.34856e-05	3.3162	0.000912502	3.34687	0.000817299	3.99947	P+T(0.05)
Migraine with aura	NCF1	C09	bisoprolol	7	74774011	74789315	3.80696	0.000140683	0.0142785	3.47508	0.000510705	3.99583	6.44668e-05	3.99947	6.34856e-05	3.3162	0.000912502	3.34687	0.000817299	3.99947	P+T(0.05)
Migraine with aura	NCF1	C09	verapamil	7	74774011	74789315	3.80696	0.000140683	0.0142785	3.47508	0.000510705	3.99583	6.44668e-05	3.99947	6.34856e-05	3.3162	0.000912502	3.34687	0.000817299	3.99947	P+T(0.05)
Migraine with aura	NCF1	C09	losartan	7	74774011	74789315	3.80696	0.000140683	0.0142785	3.47508	0.000510705	3.99583	6.44668e-05	3.99947	6.34856e-05	3.3162	0.000912502	3.34687	0.000817299	3.99947	P+T(0.05)
Migraine with aura	NCF1	C09	moexipril	7	74774011	74789315	3.80696	0.000140683	0.0142785	3.47508	0.000510705	3.99583	6.44668e-05	3.99947	6.34856e-05	3.3162	0.000912502	3.34687	0.000817299	3.99947	P+T(0.05)
Migraine with aura	NCF1	C09	lisinopril	7	74774011	74789315	3.80696	0.000140683	0.0142785	3.47508	0.000510705	3.99583	6.44668e-05	3.99947	6.34856e-05	3.3162	0.000912502	3.34687	0.000817299	3.99947	P+T(0.05)
Migraine with aura	NCF1	C09	perindopril	7	74774011	74789315	3.80696	0.000140683	0.0142785	3.47508	0.000510705	3.99583	6.44668e-05	3.99947	6.34856e-05	3.3162	0.000912502	3.34687	0.000817299	3.99947	P+T(0.05)
Migraine with aura	NCF1	C09	indapamide	7	74774011	74789315	3.80696	0.000140683	0.0142785	3.47508	0.000510705	3.99583	6.44668e-05	3.99947	6.34856e-05	3.3162	0.000912502	3.34687	0.000817299	3.99947	P+T(0.05)
Migraine with aura	NCF1	C09	eprosartan	7	74774011	74789315	3.80696	0.000140683	0.0142785	3.47508	0.000510705	3.99583	6.44668e-05	3.99947	6.34856e-05	3.3162	0.000912502	3.34687	0.000817299	3.99947	P+T(0.05)
Migraine with aura	NCF1	C09	quinapril	7	74774011	74789315	3.80696	0.000140683	0.0142785	3.47508	0.000510705	3.99583	6.44668e-05	3.99947	6.34856e-05	3.3162	0.000912502	3.34687	0.000817299	3.99947	P+T(0.05)
Migraine with aura	NCF1	C09	telmisartan	7	74774011	74789315	3.80696	0.000140683	0.0142785	3.47508	0.000510705	3.99583	6.44668e-05	3.99947	6.34856e-05	3.3162	0.000912502	3.34687	0.000817299	3.99947	P+T(0.05)
Migraine with aura	NCF1	C09	hydrochlorothiazide	7	74774011	74789315	3.80696	0.000140683	0.0142785	3.47508	0.000510705	3.99583	6.44668e-05	3.99947	6.34856e-05	3.3162	0.000912502	3.34687	0.000817299	3.99947	P+T(0.05)
Migraine with aura	NCF1	C09	felodipine	7	74774011	74789315	3.80696	0.000140683	0.0142785	3.47508	0.000510705	3.99583	6.44668e-05	3.99947	6.34856e-05	3.3162	0.000912502	3.34687	0.000817299	3.99947	P+T(0.05)
Migraine with aura	NCF1	C09	irbesartan	7	74774011	74789315	3.80696	0.000140683	0.0142785	3.47508	0.000510705	3.99583	6.44668e-05	3.99947	6.34856e-05	3.3162	0.000912502	3.34687	0.000817299	3.99947	P+T(0.05)
Migraine with aura	NCF1	C09	captopril	7	74774011	74789315	3.80696	0.000140683	0.0142785	3.47508	0.000510705	3.99583	6.44668e-05	3.99947	6.34856e-05	3.3162	0.000912502	3.34687	0.000817299	3.99947	P+T(0.05)
Migraine with aura	NCF1	C09	cilazapril	7	74774011	74789315	3.80696	0.000140683	0.0142785	3.47508	0.000510705	3.99583	6.44668e-05	3.99947	6.34856e-05	3.3162	0.000912502	3.34687	0.000817299	3.99947	P+T(0.05)
Migraine with aura	NCF1	C09	nebivolol	7	74774011	74789315	3.80696	0.000140683	0.0142785	3.47508	0.000510705	3.99583	6.44668e-05	3.99947	6.34856e-05	3.3162	0.000912502	3.34687	0.000817299	3.99947	P+T(0.05)
Migraine with aura	ANKS6	C03	torasemide	9	98731329	98796965	3.12948	0.00175119	0.0737709	0.397528	0.690978	3.53184	0.000412674	3.03785	0.00238271	1.71221	0.0868586	1.15759	0.247031	3.53184	P+T(0.001)
Migraine with aura	ANKS6	C03	chlorthalidone	9	98731329	98796965	3.12948	0.00175119	0.0737709	0.397528	0.690978	3.53184	0.000412674	3.03785	0.00238271	1.71221	0.0868586	1.15759	0.247031	3.53184	P+T(0.001)
Migraine with aura	ANKS6	C03	triamterene	9	98731329	98796965	3.12948	0.00175119	0.0737709	0.397528	0.690978	3.53184	0.000412674	3.03785	0.00238271	1.71221	0.0868586	1.15759	0.247031	3.53184	P+T(0.001)
Migraine with aura	ANKS6	C03	spironolactone	9	98731329	98796965	3.12948	0.00175119	0.0737709	0.397528	0.690978	3.53184	0.000412674	3.03785	0.00238271	1.71221	0.0868586	1.15759	0.247031	3.53184	P+T(0.001)
Migraine with aura	ANKS6	C03	furosemide	9	98731329	98796965	3.12948	0.00175119	0.0737709	0.397528	0.690978	3.53184	0.000412674	3.03785	0.00238271	1.71221	0.0868586	1.15759	0.247031	3.53184	P+T(0.001)
Migraine with aura	ANKS6	C03	hydroflumethiazide	9	98731329	98796965	3.12948	0.00175119	0.0737709	0.397528	0.690978	3.53184	0.000412674	3.03785	0.00238271	1.71221	0.0868586	1.15759	0.247031	3.53184	P+T(0.001)
Migraine with aura	ANKS6	C03	bumetanide	9	98731329	98796965	3.12948	0.00175119	0.0737709	0.397528	0.690978	3.53184	0.000412674	3.03785	0.00238271	1.71221	0.0868586	1.15759	0.247031	3.53184	P+T(0.001)
Migraine with aura	ANKS6	C03	polythiazide	9	98731329	98796965	3.12948	0.00175119	0.0737709	0.397528	0.690978	3.53184	0.000412674	3.03785	0.00238271	1.71221	0.0868586	1.15759	0.247031	3.53184	P+T(0.001)
Migraine with aura	ANKS6	C03	tolvaptan	9	98731329	98796965	3.12948	0.00175119	0.0737709	0.397528	0.690978	3.53184	0.000412674	3.03785	0.00238271	1.71221	0.0868586	1.15759	0.247031	3.53184	P+T(0.001)
Migraine with aura	CCDC180	C03	ticrynafen	9	97307304	97378751	4.32782	1.50591e-05	0.00338143	4.66967	3.01687e-06	-0.301302	0.763184	-0.0973191	0.922473	2.19918	0.0278651	3.11085	0.00186552	4.66967	lassosum
Migraine with aura	CCDC180	C03	conivaptan	9	97307304	97378751	4.32782	1.50591e-05	0.00338143	4.66967	3.01687e-06	-0.301302	0.763184	-0.0973191	0.922473	2.19918	0.0278651	3.11085	0.00186552	4.66967	lassosum
Migraine with aura	CCDC180	C03	xipamide	9	97307304	97378751	4.32782	1.50591e-05	0.00338143	4.66967	3.01687e-06	-0.301302	0.763184	-0.0973191	0.922473	2.19918	0.0278651	3.11085	0.00186552	4.66967	lassosum
Migraine with aura	CCDC180	C03	piretanide	9	97307304	97378751	4.32782	1.50591e-05	0.00338143	4.66967	3.01687e-06	-0.301302	0.763184	-0.0973191	0.922473	2.19918	0.0278651	3.11085	0.00186552	4.66967	lassosum
Migraine with aura	CCDC180	C03	mefruside	9	97307304	97378751	4.32782	1.50591e-05	0.00338143	4.66967	3.01687e-06	-0.301302	0.763184	-0.0973191	0.922473	2.19918	0.0278651	3.11085	0.00186552	4.66967	lassosum
Migraine with aura	CCDC180	C03	cyclopenthiazide	9	97307304	97378751	4.32782	1.50591e-05	0.00338143	4.66967	3.01687e-06	-0.301302	0.763184	-0.0973191	0.922473	2.19918	0.0278651	3.11085	0.00186552	4.66967	lassosum
Migraine with aura	CCDC180	C03	amiloride	9	97307304	97378751	4.32782	1.50591e-05	0.00338143	4.66967	3.01687e-06	-0.301302	0.763184	-0.0973191	0.922473	2.19918	0.0278651	3.11085	0.00186552	4.66967	lassosum
Migraine with aura	CCDC180	C03	mersalyl	9	97307304	97378751	4.32782	1.50591e-05	0.00338143	4.66967	3.01687e-06	-0.301302	0.763184	-0.0973191	0.922473	2.19918	0.0278651	3.11085	0.00186552	4.66967	lassosum
Migraine with aura	CCDC180	C03	muzolimine	9	97307304	97378751	4.32782	1.50591e-05	0.00338143	4.66967	3.01687e-06	-0.301302	0.763184	-0.0973191	0.922473	2.19918	0.0278651	3.11085	0.00186552	4.66967	lassosum
Migraine with aura	CCDC180	C03	canrenoic acid	9	97307304	97378751	4.32782	1.50591e-05	0.00338143	4.66967	3.01687e-06	-0.301302	0.763184	-0.0973191	0.922473	2.19918	0.0278651	3.11085	0.00186552	4.66967	lassosum
Migraine with aura	CCDC180	C03	meticrane	9	97307304	97378751	4.32782	1.50591e-05	0.00338143	4.66967	3.01687e-06	-0.301302	0.763184	-0.0973191	0.922473	2.19918	0.0278651	3.11085	0.00186552	4.66967	lassosum
Migraine with aura	CCDC180	C09	quinapril	9	97307304	97378751	4.32782	1.50591e-05	0.00338143	4.66967	3.01687e-06	-0.301302	0.763184	-0.0973191	0.922473	2.19918	0.0278651	3.11085	0.00186552	4.66967	lassosum
Migraine with aura	CCDC180	C09	perindopril	9	97307304	97378751	4.32782	1.50591e-05	0.00338143	4.66967	3.01687e-06	-0.301302	0.763184	-0.0973191	0.922473	2.19918	0.0278651	3.11085	0.00186552	4.66967	lassosum
Migraine with aura	CCDC180	C09	eprosartan	9	97307304	97378751	4.32782	1.50591e-05	0.00338143	4.66967	3.01687e-06	-0.301302	0.763184	-0.0973191	0.922473	2.19918	0.0278651	3.11085	0.00186552	4.66967	lassosum
Migraine with aura	CCDC180	C09	azilsartan medoxomil	9	97307304	97378751	4.32782	1.50591e-05	0.00338143	4.66967	3.01687e-06	-0.301302	0.763184	-0.0973191	0.922473	2.19918	0.0278651	3.11085	0.00186552	4.66967	lassosum
Migraine with aura	CCDC180	C09	aliskiren	9	97307304	97378751	4.32782	1.50591e-05	0.00338143	4.66967	3.01687e-06	-0.301302	0.763184	-0.0973191	0.922473	2.19918	0.0278651	3.11085	0.00186552	4.66967	lassosum
Migraine with aura	CCDC180	C09	losartan	9	97307304	97378751	4.32782	1.50591e-05	0.00338143	4.66967	3.01687e-06	-0.301302	0.763184	-0.0973191	0.922473	2.19918	0.0278651	3.11085	0.00186552	4.66967	lassosum
Migraine with aura	CCDC180	C09	spirapril	9	97307304	97378751	4.32782	1.50591e-05	0.00338143	4.66967	3.01687e-06	-0.301302	0.763184	-0.0973191	0.922473	2.19918	0.0278651	3.11085	0.00186552	4.66967	lassosum
Migraine with aura	CCDC180	C09	enalapril	9	97307304	97378751	4.32782	1.50591e-05	0.00338143	4.66967	3.01687e-06	-0.301302	0.763184	-0.0973191	0.922473	2.19918	0.0278651	3.11085	0.00186552	4.66967	lassosum
Migraine with aura	CCDC180	C09	moexipril	9	97307304	97378751	4.32782	1.50591e-05	0.00338143	4.66967	3.01687e-06	-0.301302	0.763184	-0.0973191	0.922473	2.19918	0.0278651	3.11085	0.00186552	4.66967	lassosum
Migraine with aura	CCDC180	C09	benazepril	9	97307304	97378751	4.32782	1.50591e-05	0.00338143	4.66967	3.01687e-06	-0.301302	0.763184	-0.0973191	0.922473	2.19918	0.0278651	3.11085	0.00186552	4.66967	lassosum
Migraine with aura	CCDC180	C09	fosinopril	9	97307304	97378751	4.32782	1.50591e-05	0.00338143	4.66967	3.01687e-06	-0.301302	0.763184	-0.0973191	0.922473	2.19918	0.0278651	3.11085	0.00186552	4.66967	lassosum
Migraine with aura	CCDC180	C09	lisinopril	9	97307304	97378751	4.32782	1.50591e-05	0.00338143	4.66967	3.01687e-06	-0.301302	0.763184	-0.0973191	0.922473	2.19918	0.0278651	3.11085	0.00186552	4.66967	lassosum
Migraine with aura	SLC12A1	C03	bumetanide	15	48178438	48304078	-3.91721	8.95813e-05	0.00519448	-1.57109	0.116162	-4.13454	3.55666e-05	-4.12988	3.62948e-05	-2.6799	0.00736432	-1.10687	0.26835	-4.13454	P+T(0.001)
Migraine with aura	SLC12A1	C03	furosemide	15	48178438	48304078	-3.91721	8.95813e-05	0.00519448	-1.57109	0.116162	-4.13454	3.55666e-05	-4.12988	3.62948e-05	-2.6799	0.00736432	-1.10687	0.26835	-4.13454	P+T(0.001)
Migraine with aura	SLC12A1	C03	ethacrynic acid	15	48178438	48304078	-3.91721	8.95813e-05	0.00519448	-1.57109	0.116162	-4.13454	3.55666e-05	-4.12988	3.62948e-05	-2.6799	0.00736432	-1.10687	0.26835	-4.13454	P+T(0.001)
Migraine with aura	SLC12A1	C03	torsemide	15	48178438	48304078	-3.91721	8.95813e-05	0.00519448	-1.57109	0.116162	-4.13454	3.55666e-05	-4.12988	3.62948e-05	-2.6799	0.00736432	-1.10687	0.26835	-4.13454	P+T(0.001)
Migraine with aura	SLC12A1	C03	torasemide	15	48178438	48304078	-3.91721	8.95813e-05	0.00519448	-1.57109	0.116162	-4.13454	3.55666e-05	-4.12988	3.62948e-05	-2.6799	0.00736432	-1.10687	0.26835	-4.13454	P+T(0.001)
Migraine with aura	SLC12A1	C03	chlorthalidone	15	48178438	48304078	-3.91721	8.95813e-05	0.00519448	-1.57109	0.116162	-4.13454	3.55666e-05	-4.12988	3.62948e-05	-2.6799	0.00736432	-1.10687	0.26835	-4.13454	P+T(0.001)
Migraine with aura	SLC12A1	C03	hydroflumethiazide	15	48178438	48304078	-3.91721	8.95813e-05	0.00519448	-1.57109	0.116162	-4.13454	3.55666e-05	-4.12988	3.62948e-05	-2.6799	0.00736432	-1.10687	0.26835	-4.13454	P+T(0.001)
Migraine with aura	SLC12A1	C03	etacrynic acid	15	48178438	48304078	-3.91721	8.95813e-05	0.00519448	-1.57109	0.116162	-4.13454	3.55666e-05	-4.12988	3.62948e-05	-2.6799	0.00736432	-1.10687	0.26835	-4.13454	P+T(0.001)
Migraine with aura	SLC12A1	C03	quinethazone	15	48178438	48304078	-3.91721	8.95813e-05	0.00519448	-1.57109	0.116162	-4.13454	3.55666e-05	-4.12988	3.62948e-05	-2.6799	0.00736432	-1.10687	0.26835	-4.13454	P+T(0.001)
Migraine with aura	SLC12A1	C03	piretanide	15	48178438	48304078	-3.91721	8.95813e-05	0.00519448	-1.57109	0.116162	-4.13454	3.55666e-05	-4.12988	3.62948e-05	-2.6799	0.00736432	-1.10687	0.26835	-4.13454	P+T(0.001)
Migraine with aura	SLC12A1	C03	potassium	15	48178438	48304078	-3.91721	8.95813e-05	0.00519448	-1.57109	0.116162	-4.13454	3.55666e-05	-4.12988	3.62948e-05	-2.6799	0.00736432	-1.10687	0.26835	-4.13454	P+T(0.001)
Migraine with aura	SLC12A1	C03	triamterene	15	48178438	48304078	-3.91721	8.95813e-05	0.00519448	-1.57109	0.116162	-4.13454	3.55666e-05	-4.12988	3.62948e-05	-2.6799	0.00736432	-1.10687	0.26835	-4.13454	P+T(0.001)
Migraine with aura	SLC12A1	C03	spironolactone	15	48178438	48304078	-3.91721	8.95813e-05	0.00519448	-1.57109	0.116162	-4.13454	3.55666e-05	-4.12988	3.62948e-05	-2.6799	0.00736432	-1.10687	0.26835	-4.13454	P+T(0.001)
Migraine with aura	SLC12A1	C03	eplerenone	15	48178438	48304078	-3.91721	8.95813e-05	0.00519448	-1.57109	0.116162	-4.13454	3.55666e-05	-4.12988	3.62948e-05	-2.6799	0.00736432	-1.10687	0.26835	-4.13454	P+T(0.001)
Migraine with aura	SLC12A1	C09	enalapril	15	48178438	48304078	-3.91721	8.95813e-05	0.00519448	-1.57109	0.116162	-4.13454	3.55666e-05	-4.12988	3.62948e-05	-2.6799	0.00736432	-1.10687	0.26835	-4.13454	P+T(0.001)
Migraine with aura	SLC12A1	C09	captopril	15	48178438	48304078	-3.91721	8.95813e-05	0.00519448	-1.57109	0.116162	-4.13454	3.55666e-05	-4.12988	3.62948e-05	-2.6799	0.00736432	-1.10687	0.26835	-4.13454	P+T(0.001)
Migraine with aura	BBS4	C03	torasemide	15	72686179	72738475	4.55867	5.14796e-06	0.000764907	4.1889	2.80309e-05	1.35152	0.17653	1.21593	0.22401	2.46488	0.0137057	4.8785	1.06895e-06	4.8785	SDPR
Migraine with aura	BBS4	C03	chlorthalidone	15	72686179	72738475	4.55867	5.14796e-06	0.000764907	4.1889	2.80309e-05	1.35152	0.17653	1.21593	0.22401	2.46488	0.0137057	4.8785	1.06895e-06	4.8785	SDPR
Migraine with aura	BBS4	C03	triamterene	15	72686179	72738475	4.55867	5.14796e-06	0.000764907	4.1889	2.80309e-05	1.35152	0.17653	1.21593	0.22401	2.46488	0.0137057	4.8785	1.06895e-06	4.8785	SDPR
Migraine with aura	BBS4	C03	spironolactone	15	72686179	72738475	4.55867	5.14796e-06	0.000764907	4.1889	2.80309e-05	1.35152	0.17653	1.21593	0.22401	2.46488	0.0137057	4.8785	1.06895e-06	4.8785	SDPR
Migraine with aura	BBS4	C03	bendroflumethiazide	15	72686179	72738475	4.55867	5.14796e-06	0.000764907	4.1889	2.80309e-05	1.35152	0.17653	1.21593	0.22401	2.46488	0.0137057	4.8785	1.06895e-06	4.8785	SDPR
Migraine with aura	BBS4	C03	metolazone	15	72686179	72738475	4.55867	5.14796e-06	0.000764907	4.1889	2.80309e-05	1.35152	0.17653	1.21593	0.22401	2.46488	0.0137057	4.8785	1.06895e-06	4.8785	SDPR
Migraine with aura	BBS4	C03	amiloride	15	72686179	72738475	4.55867	5.14796e-06	0.000764907	4.1889	2.80309e-05	1.35152	0.17653	1.21593	0.22401	2.46488	0.0137057	4.8785	1.06895e-06	4.8785	SDPR
Migraine with aura	BBS4	C03	furosemide	15	72686179	72738475	4.55867	5.14796e-06	0.000764907	4.1889	2.80309e-05	1.35152	0.17653	1.21593	0.22401	2.46488	0.0137057	4.8785	1.06895e-06	4.8785	SDPR
Migraine with aura	BBS4	C03	eplerenone	15	72686179	72738475	4.55867	5.14796e-06	0.000764907	4.1889	2.80309e-05	1.35152	0.17653	1.21593	0.22401	2.46488	0.0137057	4.8785	1.06895e-06	4.8785	SDPR
Migraine with aura	BBS4	C03	hydroflumethiazide	15	72686179	72738475	4.55867	5.14796e-06	0.000764907	4.1889	2.80309e-05	1.35152	0.17653	1.21593	0.22401	2.46488	0.0137057	4.8785	1.06895e-06	4.8785	SDPR
Migraine with aura	BBS4	C03	indapamide	15	72686179	72738475	4.55867	5.14796e-06	0.000764907	4.1889	2.80309e-05	1.35152	0.17653	1.21593	0.22401	2.46488	0.0137057	4.8785	1.06895e-06	4.8785	SDPR
Migraine with aura	BBS4	C03	chlorothiazide	15	72686179	72738475	4.55867	5.14796e-06	0.000764907	4.1889	2.80309e-05	1.35152	0.17653	1.21593	0.22401	2.46488	0.0137057	4.8785	1.06895e-06	4.8785	SDPR
Migraine with aura	BBS4	C03	hydrochlorothiazide	15	72686179	72738475	4.55867	5.14796e-06	0.000764907	4.1889	2.80309e-05	1.35152	0.17653	1.21593	0.22401	2.46488	0.0137057	4.8785	1.06895e-06	4.8785	SDPR
Migraine with aura	BBS4	C03	trichlormethiazide	15	72686179	72738475	4.55867	5.14796e-06	0.000764907	4.1889	2.80309e-05	1.35152	0.17653	1.21593	0.22401	2.46488	0.0137057	4.8785	1.06895e-06	4.8785	SDPR
Migraine with aura	BBS4	C03	polythiazide	15	72686179	72738475	4.55867	5.14796e-06	0.000764907	4.1889	2.80309e-05	1.35152	0.17653	1.21593	0.22401	2.46488	0.0137057	4.8785	1.06895e-06	4.8785	SDPR
Migraine with aura	BBS4	C09	valsartan	15	72686179	72738475	4.55867	5.14796e-06	0.000764907	4.1889	2.80309e-05	1.35152	0.17653	1.21593	0.22401	2.46488	0.0137057	4.8785	1.06895e-06	4.8785	SDPR
Migraine with aura	BBS4	C09	ramipril	15	72686179	72738475	4.55867	5.14796e-06	0.000764907	4.1889	2.80309e-05	1.35152	0.17653	1.21593	0.22401	2.46488	0.0137057	4.8785	1.06895e-06	4.8785	SDPR
Migraine with aura	BBS4	C09	olmesartan	15	72686179	72738475	4.55867	5.14796e-06	0.000764907	4.1889	2.80309e-05	1.35152	0.17653	1.21593	0.22401	2.46488	0.0137057	4.8785	1.06895e-06	4.8785	SDPR
Migraine with aura	BBS4	C09	amlodipine	15	72686179	72738475	4.55867	5.14796e-06	0.000764907	4.1889	2.80309e-05	1.35152	0.17653	1.21593	0.22401	2.46488	0.0137057	4.8785	1.06895e-06	4.8785	SDPR
Migraine with aura	BBS4	C09	fosinopril	15	72686179	72738475	4.55867	5.14796e-06	0.000764907	4.1889	2.80309e-05	1.35152	0.17653	1.21593	0.22401	2.46488	0.0137057	4.8785	1.06895e-06	4.8785	SDPR
Migraine with aura	BBS4	C09	trandolapril	15	72686179	72738475	4.55867	5.14796e-06	0.000764907	4.1889	2.80309e-05	1.35152	0.17653	1.21593	0.22401	2.46488	0.0137057	4.8785	1.06895e-06	4.8785	SDPR
Migraine with aura	BBS4	C09	lercanidipine	15	72686179	72738475	4.55867	5.14796e-06	0.000764907	4.1889	2.80309e-05	1.35152	0.17653	1.21593	0.22401	2.46488	0.0137057	4.8785	1.06895e-06	4.8785	SDPR
Migraine with aura	BBS4	C09	benazepril	15	72686179	72738475	4.55867	5.14796e-06	0.000764907	4.1889	2.80309e-05	1.35152	0.17653	1.21593	0.22401	2.46488	0.0137057	4.8785	1.06895e-06	4.8785	SDPR
Migraine with aura	BBS4	C09	enalapril	15	72686179	72738475	4.55867	5.14796e-06	0.000764907	4.1889	2.80309e-05	1.35152	0.17653	1.21593	0.22401	2.46488	0.0137057	4.8785	1.06895e-06	4.8785	SDPR
Migraine with aura	BBS4	C09	bisoprolol	15	72686179	72738475	4.55867	5.14796e-06	0.000764907	4.1889	2.80309e-05	1.35152	0.17653	1.21593	0.22401	2.46488	0.0137057	4.8785	1.06895e-06	4.8785	SDPR
Migraine with aura	BBS4	C09	verapamil	15	72686179	72738475	4.55867	5.14796e-06	0.000764907	4.1889	2.80309e-05	1.35152	0.17653	1.21593	0.22401	2.46488	0.0137057	4.8785	1.06895e-06	4.8785	SDPR
Migraine with aura	BBS4	C09	losartan	15	72686179	72738475	4.55867	5.14796e-06	0.000764907	4.1889	2.80309e-05	1.35152	0.17653	1.21593	0.22401	2.46488	0.0137057	4.8785	1.06895e-06	4.8785	SDPR
Migraine with aura	BBS4	C09	moexipril	15	72686179	72738475	4.55867	5.14796e-06	0.000764907	4.1889	2.80309e-05	1.35152	0.17653	1.21593	0.22401	2.46488	0.0137057	4.8785	1.06895e-06	4.8785	SDPR
Migraine with aura	BBS4	C09	lisinopril	15	72686179	72738475	4.55867	5.14796e-06	0.000764907	4.1889	2.80309e-05	1.35152	0.17653	1.21593	0.22401	2.46488	0.0137057	4.8785	1.06895e-06	4.8785	SDPR
Migraine with aura	BBS4	C09	perindopril	15	72686179	72738475	4.55867	5.14796e-06	0.000764907	4.1889	2.80309e-05	1.35152	0.17653	1.21593	0.22401	2.46488	0.0137057	4.8785	1.06895e-06	4.8785	SDPR
Migraine with aura	BBS4	C09	indapamide	15	72686179	72738475	4.55867	5.14796e-06	0.000764907	4.1889	2.80309e-05	1.35152	0.17653	1.21593	0.22401	2.46488	0.0137057	4.8785	1.06895e-06	4.8785	SDPR
Migraine with aura	BBS4	C09	eprosartan	15	72686179	72738475	4.55867	5.14796e-06	0.000764907	4.1889	2.80309e-05	1.35152	0.17653	1.21593	0.22401	2.46488	0.0137057	4.8785	1.06895e-06	4.8785	SDPR
Migraine with aura	BBS4	C09	quinapril	15	72686179	72738475	4.55867	5.14796e-06	0.000764907	4.1889	2.80309e-05	1.35152	0.17653	1.21593	0.22401	2.46488	0.0137057	4.8785	1.06895e-06	4.8785	SDPR
Migraine with aura	BBS4	C09	telmisartan	15	72686179	72738475	4.55867	5.14796e-06	0.000764907	4.1889	2.80309e-05	1.35152	0.17653	1.21593	0.22401	2.46488	0.0137057	4.8785	1.06895e-06	4.8785	SDPR
Migraine with aura	BBS4	C09	hydrochlorothiazide	15	72686179	72738475	4.55867	5.14796e-06	0.000764907	4.1889	2.80309e-05	1.35152	0.17653	1.21593	0.22401	2.46488	0.0137057	4.8785	1.06895e-06	4.8785	SDPR
Migraine with aura	BBS4	C09	felodipine	15	72686179	72738475	4.55867	5.14796e-06	0.000764907	4.1889	2.80309e-05	1.35152	0.17653	1.21593	0.22401	2.46488	0.0137057	4.8785	1.06895e-06	4.8785	SDPR
Migraine with aura	BBS4	C09	irbesartan	15	72686179	72738475	4.55867	5.14796e-06	0.000764907	4.1889	2.80309e-05	1.35152	0.17653	1.21593	0.22401	2.46488	0.0137057	4.8785	1.06895e-06	4.8785	SDPR
Migraine with aura	BBS4	C09	captopril	15	72686179	72738475	4.55867	5.14796e-06	0.000764907	4.1889	2.80309e-05	1.35152	0.17653	1.21593	0.22401	2.46488	0.0137057	4.8785	1.06895e-06	4.8785	SDPR
Migraine with aura	BBS4	C09	cilazapril	15	72686179	72738475	4.55867	5.14796e-06	0.000764907	4.1889	2.80309e-05	1.35152	0.17653	1.21593	0.22401	2.46488	0.0137057	4.8785	1.06895e-06	4.8785	SDPR
Migraine with aura	BBS4	C09	nebivolol	15	72686179	72738475	4.55867	5.14796e-06	0.000764907	4.1889	2.80309e-05	1.35152	0.17653	1.21593	0.22401	2.46488	0.0137057	4.8785	1.06895e-06	4.8785	SDPR
Migraine with aura	MEFV	C03	torasemide	16	3242027	3256633	3.26529	0.00109354	0.0255463	3.05257	0.00226889	2.6825	0.00730751	2.71797	0.00656832	3.52409	0.000424943	3.40097	0.000671476	3.52409	PRScs
Migraine with aura	MEFV	C03	chlorthalidone	16	3242027	3256633	3.26529	0.00109354	0.0255463	3.05257	0.00226889	2.6825	0.00730751	2.71797	0.00656832	3.52409	0.000424943	3.40097	0.000671476	3.52409	PRScs
Migraine with aura	MEFV	C03	triamterene	16	3242027	3256633	3.26529	0.00109354	0.0255463	3.05257	0.00226889	2.6825	0.00730751	2.71797	0.00656832	3.52409	0.000424943	3.40097	0.000671476	3.52409	PRScs
Migraine with aura	MEFV	C03	spironolactone	16	3242027	3256633	3.26529	0.00109354	0.0255463	3.05257	0.00226889	2.6825	0.00730751	2.71797	0.00656832	3.52409	0.000424943	3.40097	0.000671476	3.52409	PRScs
Migraine with aura	MEFV	C03	bendroflumethiazide	16	3242027	3256633	3.26529	0.00109354	0.0255463	3.05257	0.00226889	2.6825	0.00730751	2.71797	0.00656832	3.52409	0.000424943	3.40097	0.000671476	3.52409	PRScs
Migraine with aura	MEFV	C03	metolazone	16	3242027	3256633	3.26529	0.00109354	0.0255463	3.05257	0.00226889	2.6825	0.00730751	2.71797	0.00656832	3.52409	0.000424943	3.40097	0.000671476	3.52409	PRScs
Migraine with aura	MEFV	C03	furosemide	16	3242027	3256633	3.26529	0.00109354	0.0255463	3.05257	0.00226889	2.6825	0.00730751	2.71797	0.00656832	3.52409	0.000424943	3.40097	0.000671476	3.52409	PRScs
Migraine with aura	MEFV	C03	hydroflumethiazide	16	3242027	3256633	3.26529	0.00109354	0.0255463	3.05257	0.00226889	2.6825	0.00730751	2.71797	0.00656832	3.52409	0.000424943	3.40097	0.000671476	3.52409	PRScs
Migraine with aura	MEFV	C03	indapamide	16	3242027	3256633	3.26529	0.00109354	0.0255463	3.05257	0.00226889	2.6825	0.00730751	2.71797	0.00656832	3.52409	0.000424943	3.40097	0.000671476	3.52409	PRScs
Migraine with aura	MEFV	C03	chlorothiazide	16	3242027	3256633	3.26529	0.00109354	0.0255463	3.05257	0.00226889	2.6825	0.00730751	2.71797	0.00656832	3.52409	0.000424943	3.40097	0.000671476	3.52409	PRScs
Migraine with aura	MEFV	C03	bumetanide	16	3242027	3256633	3.26529	0.00109354	0.0255463	3.05257	0.00226889	2.6825	0.00730751	2.71797	0.00656832	3.52409	0.000424943	3.40097	0.000671476	3.52409	PRScs
Migraine with aura	MEFV	C03	hydrochlorothiazide	16	3242027	3256633	3.26529	0.00109354	0.0255463	3.05257	0.00226889	2.6825	0.00730751	2.71797	0.00656832	3.52409	0.000424943	3.40097	0.000671476	3.52409	PRScs
Migraine with aura	MEFV	C03	trichlormethiazide	16	3242027	3256633	3.26529	0.00109354	0.0255463	3.05257	0.00226889	2.6825	0.00730751	2.71797	0.00656832	3.52409	0.000424943	3.40097	0.000671476	3.52409	PRScs
Migraine with aura	MEFV	C03	polythiazide	16	3242027	3256633	3.26529	0.00109354	0.0255463	3.05257	0.00226889	2.6825	0.00730751	2.71797	0.00656832	3.52409	0.000424943	3.40097	0.000671476	3.52409	PRScs
Migraine with aura	MEFV	C03	cyclothiazide	16	3242027	3256633	3.26529	0.00109354	0.0255463	3.05257	0.00226889	2.6825	0.00730751	2.71797	0.00656832	3.52409	0.000424943	3.40097	0.000671476	3.52409	PRScs
Migraine with aura	MEFV	C03	quinethazone	16	3242027	3256633	3.26529	0.00109354	0.0255463	3.05257	0.00226889	2.6825	0.00730751	2.71797	0.00656832	3.52409	0.000424943	3.40097	0.000671476	3.52409	PRScs
Migraine with aura	MEFV	C09	indapamide	16	3242027	3256633	3.26529	0.00109354	0.0255463	3.05257	0.00226889	2.6825	0.00730751	2.71797	0.00656832	3.52409	0.000424943	3.40097	0.000671476	3.52409	PRScs
Migraine with aura	MEFV	C09	hydrochlorothiazide	16	3242027	3256633	3.26529	0.00109354	0.0255463	3.05257	0.00226889	2.6825	0.00730751	2.71797	0.00656832	3.52409	0.000424943	3.40097	0.000671476	3.52409	PRScs
Migraine with aura	IL21R	C03	torasemide	16	27402174	27452042	3.3768	0.000733351	0.0192734	3.42131	0.000623203	2.36036	0.018257	2.4947	0.0126063	1.98239	0.0474354	3.72195	0.000197688	3.72195	SDPR
Migraine with aura	IL21R	C03	chlorthalidone	16	27402174	27452042	3.3768	0.000733351	0.0192734	3.42131	0.000623203	2.36036	0.018257	2.4947	0.0126063	1.98239	0.0474354	3.72195	0.000197688	3.72195	SDPR
Migraine with aura	IL21R	C03	triamterene	16	27402174	27452042	3.3768	0.000733351	0.0192734	3.42131	0.000623203	2.36036	0.018257	2.4947	0.0126063	1.98239	0.0474354	3.72195	0.000197688	3.72195	SDPR
Migraine with aura	IL21R	C03	spironolactone	16	27402174	27452042	3.3768	0.000733351	0.0192734	3.42131	0.000623203	2.36036	0.018257	2.4947	0.0126063	1.98239	0.0474354	3.72195	0.000197688	3.72195	SDPR
Migraine with aura	IL21R	C03	furosemide	16	27402174	27452042	3.3768	0.000733351	0.0192734	3.42131	0.000623203	2.36036	0.018257	2.4947	0.0126063	1.98239	0.0474354	3.72195	0.000197688	3.72195	SDPR
Migraine with aura	IL21R	C03	hydroflumethiazide	16	27402174	27452042	3.3768	0.000733351	0.0192734	3.42131	0.000623203	2.36036	0.018257	2.4947	0.0126063	1.98239	0.0474354	3.72195	0.000197688	3.72195	SDPR
Migraine with aura	IL21R	C03	bumetanide	16	27402174	27452042	3.3768	0.000733351	0.0192734	3.42131	0.000623203	2.36036	0.018257	2.4947	0.0126063	1.98239	0.0474354	3.72195	0.000197688	3.72195	SDPR
Migraine with aura	IL21R	C03	polythiazide	16	27402174	27452042	3.3768	0.000733351	0.0192734	3.42131	0.000623203	2.36036	0.018257	2.4947	0.0126063	1.98239	0.0474354	3.72195	0.000197688	3.72195	SDPR
Migraine with aura	IL21R	C03	tolvaptan	16	27402174	27452042	3.3768	0.000733351	0.0192734	3.42131	0.000623203	2.36036	0.018257	2.4947	0.0126063	1.98239	0.0474354	3.72195	0.000197688	3.72195	SDPR
Migraine with aura	AOC3	C03	torasemide	17	42851184	42858130	3.46528	0.000529684	0.0378547	1.34982	0.177073	-0.749294	0.45368	3.74184	0.00018268	3.44204	0.000577348	3.50956	0.000448841	3.74184	P+T(0.05)
Migraine with aura	AOC3	C03	chlorthalidone	17	42851184	42858130	3.46528	0.000529684	0.0378547	1.34982	0.177073	-0.749294	0.45368	3.74184	0.00018268	3.44204	0.000577348	3.50956	0.000448841	3.74184	P+T(0.05)
Migraine with aura	AOC3	C03	triamterene	17	42851184	42858130	3.46528	0.000529684	0.0378547	1.34982	0.177073	-0.749294	0.45368	3.74184	0.00018268	3.44204	0.000577348	3.50956	0.000448841	3.74184	P+T(0.05)
Migraine with aura	AOC3	C03	spironolactone	17	42851184	42858130	3.46528	0.000529684	0.0378547	1.34982	0.177073	-0.749294	0.45368	3.74184	0.00018268	3.44204	0.000577348	3.50956	0.000448841	3.74184	P+T(0.05)
Migraine with aura	AOC3	C03	bendroflumethiazide	17	42851184	42858130	3.46528	0.000529684	0.0378547	1.34982	0.177073	-0.749294	0.45368	3.74184	0.00018268	3.44204	0.000577348	3.50956	0.000448841	3.74184	P+T(0.05)
Migraine with aura	AOC3	C03	metolazone	17	42851184	42858130	3.46528	0.000529684	0.0378547	1.34982	0.177073	-0.749294	0.45368	3.74184	0.00018268	3.44204	0.000577348	3.50956	0.000448841	3.74184	P+T(0.05)
Migraine with aura	AOC3	C03	amiloride	17	42851184	42858130	3.46528	0.000529684	0.0378547	1.34982	0.177073	-0.749294	0.45368	3.74184	0.00018268	3.44204	0.000577348	3.50956	0.000448841	3.74184	P+T(0.05)
Migraine with aura	AOC3	C03	furosemide	17	42851184	42858130	3.46528	0.000529684	0.0378547	1.34982	0.177073	-0.749294	0.45368	3.74184	0.00018268	3.44204	0.000577348	3.50956	0.000448841	3.74184	P+T(0.05)
Migraine with aura	AOC3	C03	eplerenone	17	42851184	42858130	3.46528	0.000529684	0.0378547	1.34982	0.177073	-0.749294	0.45368	3.74184	0.00018268	3.44204	0.000577348	3.50956	0.000448841	3.74184	P+T(0.05)
Migraine with aura	AOC3	C03	hydroflumethiazide	17	42851184	42858130	3.46528	0.000529684	0.0378547	1.34982	0.177073	-0.749294	0.45368	3.74184	0.00018268	3.44204	0.000577348	3.50956	0.000448841	3.74184	P+T(0.05)
Migraine with aura	AOC3	C03	indapamide	17	42851184	42858130	3.46528	0.000529684	0.0378547	1.34982	0.177073	-0.749294	0.45368	3.74184	0.00018268	3.44204	0.000577348	3.50956	0.000448841	3.74184	P+T(0.05)
Migraine with aura	AOC3	C03	chlorothiazide	17	42851184	42858130	3.46528	0.000529684	0.0378547	1.34982	0.177073	-0.749294	0.45368	3.74184	0.00018268	3.44204	0.000577348	3.50956	0.000448841	3.74184	P+T(0.05)
Migraine with aura	AOC3	C03	hydrochlorothiazide	17	42851184	42858130	3.46528	0.000529684	0.0378547	1.34982	0.177073	-0.749294	0.45368	3.74184	0.00018268	3.44204	0.000577348	3.50956	0.000448841	3.74184	P+T(0.05)
Migraine with aura	AOC3	C03	trichlormethiazide	17	42851184	42858130	3.46528	0.000529684	0.0378547	1.34982	0.177073	-0.749294	0.45368	3.74184	0.00018268	3.44204	0.000577348	3.50956	0.000448841	3.74184	P+T(0.05)
Migraine with aura	AOC3	C03	polythiazide	17	42851184	42858130	3.46528	0.000529684	0.0378547	1.34982	0.177073	-0.749294	0.45368	3.74184	0.00018268	3.44204	0.000577348	3.50956	0.000448841	3.74184	P+T(0.05)
Migraine with aura	AOC3	C09	valsartan	17	42851184	42858130	3.46528	0.000529684	0.0378547	1.34982	0.177073	-0.749294	0.45368	3.74184	0.00018268	3.44204	0.000577348	3.50956	0.000448841	3.74184	P+T(0.05)
Migraine with aura	AOC3	C09	ramipril	17	42851184	42858130	3.46528	0.000529684	0.0378547	1.34982	0.177073	-0.749294	0.45368	3.74184	0.00018268	3.44204	0.000577348	3.50956	0.000448841	3.74184	P+T(0.05)
Migraine with aura	AOC3	C09	olmesartan	17	42851184	42858130	3.46528	0.000529684	0.0378547	1.34982	0.177073	-0.749294	0.45368	3.74184	0.00018268	3.44204	0.000577348	3.50956	0.000448841	3.74184	P+T(0.05)
Migraine with aura	AOC3	C09	amlodipine	17	42851184	42858130	3.46528	0.000529684	0.0378547	1.34982	0.177073	-0.749294	0.45368	3.74184	0.00018268	3.44204	0.000577348	3.50956	0.000448841	3.74184	P+T(0.05)
Migraine with aura	AOC3	C09	fosinopril	17	42851184	42858130	3.46528	0.000529684	0.0378547	1.34982	0.177073	-0.749294	0.45368	3.74184	0.00018268	3.44204	0.000577348	3.50956	0.000448841	3.74184	P+T(0.05)
Migraine with aura	AOC3	C09	trandolapril	17	42851184	42858130	3.46528	0.000529684	0.0378547	1.34982	0.177073	-0.749294	0.45368	3.74184	0.00018268	3.44204	0.000577348	3.50956	0.000448841	3.74184	P+T(0.05)
Migraine with aura	AOC3	C09	lercanidipine	17	42851184	42858130	3.46528	0.000529684	0.0378547	1.34982	0.177073	-0.749294	0.45368	3.74184	0.00018268	3.44204	0.000577348	3.50956	0.000448841	3.74184	P+T(0.05)
Migraine with aura	AOC3	C09	benazepril	17	42851184	42858130	3.46528	0.000529684	0.0378547	1.34982	0.177073	-0.749294	0.45368	3.74184	0.00018268	3.44204	0.000577348	3.50956	0.000448841	3.74184	P+T(0.05)
Migraine with aura	AOC3	C09	enalapril	17	42851184	42858130	3.46528	0.000529684	0.0378547	1.34982	0.177073	-0.749294	0.45368	3.74184	0.00018268	3.44204	0.000577348	3.50956	0.000448841	3.74184	P+T(0.05)
Migraine with aura	AOC3	C09	bisoprolol	17	42851184	42858130	3.46528	0.000529684	0.0378547	1.34982	0.177073	-0.749294	0.45368	3.74184	0.00018268	3.44204	0.000577348	3.50956	0.000448841	3.74184	P+T(0.05)
Migraine with aura	AOC3	C09	verapamil	17	42851184	42858130	3.46528	0.000529684	0.0378547	1.34982	0.177073	-0.749294	0.45368	3.74184	0.00018268	3.44204	0.000577348	3.50956	0.000448841	3.74184	P+T(0.05)
Migraine with aura	AOC3	C09	losartan	17	42851184	42858130	3.46528	0.000529684	0.0378547	1.34982	0.177073	-0.749294	0.45368	3.74184	0.00018268	3.44204	0.000577348	3.50956	0.000448841	3.74184	P+T(0.05)
Migraine with aura	AOC3	C09	moexipril	17	42851184	42858130	3.46528	0.000529684	0.0378547	1.34982	0.177073	-0.749294	0.45368	3.74184	0.00018268	3.44204	0.000577348	3.50956	0.000448841	3.74184	P+T(0.05)
Migraine with aura	AOC3	C09	lisinopril	17	42851184	42858130	3.46528	0.000529684	0.0378547	1.34982	0.177073	-0.749294	0.45368	3.74184	0.00018268	3.44204	0.000577348	3.50956	0.000448841	3.74184	P+T(0.05)
Migraine with aura	AOC3	C09	perindopril	17	42851184	42858130	3.46528	0.000529684	0.0378547	1.34982	0.177073	-0.749294	0.45368	3.74184	0.00018268	3.44204	0.000577348	3.50956	0.000448841	3.74184	P+T(0.05)
Migraine with aura	AOC3	C09	indapamide	17	42851184	42858130	3.46528	0.000529684	0.0378547	1.34982	0.177073	-0.749294	0.45368	3.74184	0.00018268	3.44204	0.000577348	3.50956	0.000448841	3.74184	P+T(0.05)
Migraine with aura	AOC3	C09	eprosartan	17	42851184	42858130	3.46528	0.000529684	0.0378547	1.34982	0.177073	-0.749294	0.45368	3.74184	0.00018268	3.44204	0.000577348	3.50956	0.000448841	3.74184	P+T(0.05)
Migraine with aura	AOC3	C09	quinapril	17	42851184	42858130	3.46528	0.000529684	0.0378547	1.34982	0.177073	-0.749294	0.45368	3.74184	0.00018268	3.44204	0.000577348	3.50956	0.000448841	3.74184	P+T(0.05)
Migraine with aura	AOC3	C09	telmisartan	17	42851184	42858130	3.46528	0.000529684	0.0378547	1.34982	0.177073	-0.749294	0.45368	3.74184	0.00018268	3.44204	0.000577348	3.50956	0.000448841	3.74184	P+T(0.05)
Migraine with aura	AOC3	C09	hydrochlorothiazide	17	42851184	42858130	3.46528	0.000529684	0.0378547	1.34982	0.177073	-0.749294	0.45368	3.74184	0.00018268	3.44204	0.000577348	3.50956	0.000448841	3.74184	P+T(0.05)
Migraine with aura	AOC3	C09	felodipine	17	42851184	42858130	3.46528	0.000529684	0.0378547	1.34982	0.177073	-0.749294	0.45368	3.74184	0.00018268	3.44204	0.000577348	3.50956	0.000448841	3.74184	P+T(0.05)
Migraine with aura	AOC3	C09	irbesartan	17	42851184	42858130	3.46528	0.000529684	0.0378547	1.34982	0.177073	-0.749294	0.45368	3.74184	0.00018268	3.44204	0.000577348	3.50956	0.000448841	3.74184	P+T(0.05)
Migraine with aura	AOC3	C09	captopril	17	42851184	42858130	3.46528	0.000529684	0.0378547	1.34982	0.177073	-0.749294	0.45368	3.74184	0.00018268	3.44204	0.000577348	3.50956	0.000448841	3.74184	P+T(0.05)
Migraine with aura	AOC3	C09	cilazapril	17	42851184	42858130	3.46528	0.000529684	0.0378547	1.34982	0.177073	-0.749294	0.45368	3.74184	0.00018268	3.44204	0.000577348	3.50956	0.000448841	3.74184	P+T(0.05)
Migraine with aura	AOC3	C09	nebivolol	17	42851184	42858130	3.46528	0.000529684	0.0378547	1.34982	0.177073	-0.749294	0.45368	3.74184	0.00018268	3.44204	0.000577348	3.50956	0.000448841	3.74184	P+T(0.05)
Migraine with aura	CACNA1A	C03	spironolactone	19	13206442	13633025	3.75446	0.000173717	0.0249471	1.77627	0.0756882	3.63825	0.000274499	4.1082	3.98753e-05	1.99709	0.0458158	2.0823	0.0373154	4.1082	P+T(0.05)
Migraine with aura	CACNA1A	C09	verapamil	19	13206442	13633025	3.75446	0.000173717	0.0249471	1.77627	0.0756882	3.63825	0.000274499	4.1082	3.98753e-05	1.99709	0.0458158	2.0823	0.0373154	4.1082	P+T(0.05)
Migraine with aura	CACNA1A	C09	nitrendipine	19	13206442	13633025	3.75446	0.000173717	0.0249471	1.77627	0.0756882	3.63825	0.000274499	4.1082	3.98753e-05	1.99709	0.0458158	2.0823	0.0373154	4.1082	P+T(0.05)
Migraine with aura	CACNA1A	C09	manidipine	19	13206442	13633025	3.75446	0.000173717	0.0249471	1.77627	0.0756882	3.63825	0.000274499	4.1082	3.98753e-05	1.99709	0.0458158	2.0823	0.0373154	4.1082	P+T(0.05)
Migraine with aura	CALR	C03	torasemide	19	12938578	12944489	-4.24564	2.17972e-05	0.0140941	-1.33075	0.183271	-4.50032	6.78504e-06	-4.37378	1.22114e-05	-2.59832	0.00936813	-0.964899	0.334595	-4.50032	P+T(0.001)
Migraine with aura	CALR	C03	chlorthalidone	19	12938578	12944489	-4.24564	2.17972e-05	0.0140941	-1.33075	0.183271	-4.50032	6.78504e-06	-4.37378	1.22114e-05	-2.59832	0.00936813	-0.964899	0.334595	-4.50032	P+T(0.001)
Migraine with aura	CALR	C03	triamterene	19	12938578	12944489	-4.24564	2.17972e-05	0.0140941	-1.33075	0.183271	-4.50032	6.78504e-06	-4.37378	1.22114e-05	-2.59832	0.00936813	-0.964899	0.334595	-4.50032	P+T(0.001)
Migraine with aura	CALR	C03	spironolactone	19	12938578	12944489	-4.24564	2.17972e-05	0.0140941	-1.33075	0.183271	-4.50032	6.78504e-06	-4.37378	1.22114e-05	-2.59832	0.00936813	-0.964899	0.334595	-4.50032	P+T(0.001)
Migraine with aura	CALR	C03	bendroflumethiazide	19	12938578	12944489	-4.24564	2.17972e-05	0.0140941	-1.33075	0.183271	-4.50032	6.78504e-06	-4.37378	1.22114e-05	-2.59832	0.00936813	-0.964899	0.334595	-4.50032	P+T(0.001)
Migraine with aura	CALR	C03	metolazone	19	12938578	12944489	-4.24564	2.17972e-05	0.0140941	-1.33075	0.183271	-4.50032	6.78504e-06	-4.37378	1.22114e-05	-2.59832	0.00936813	-0.964899	0.334595	-4.50032	P+T(0.001)
Migraine with aura	CALR	C03	amiloride	19	12938578	12944489	-4.24564	2.17972e-05	0.0140941	-1.33075	0.183271	-4.50032	6.78504e-06	-4.37378	1.22114e-05	-2.59832	0.00936813	-0.964899	0.334595	-4.50032	P+T(0.001)
Migraine with aura	CALR	C03	furosemide	19	12938578	12944489	-4.24564	2.17972e-05	0.0140941	-1.33075	0.183271	-4.50032	6.78504e-06	-4.37378	1.22114e-05	-2.59832	0.00936813	-0.964899	0.334595	-4.50032	P+T(0.001)
Migraine with aura	CALR	C03	eplerenone	19	12938578	12944489	-4.24564	2.17972e-05	0.0140941	-1.33075	0.183271	-4.50032	6.78504e-06	-4.37378	1.22114e-05	-2.59832	0.00936813	-0.964899	0.334595	-4.50032	P+T(0.001)
Migraine with aura	CALR	C03	hydroflumethiazide	19	12938578	12944489	-4.24564	2.17972e-05	0.0140941	-1.33075	0.183271	-4.50032	6.78504e-06	-4.37378	1.22114e-05	-2.59832	0.00936813	-0.964899	0.334595	-4.50032	P+T(0.001)
Migraine with aura	CALR	C03	indapamide	19	12938578	12944489	-4.24564	2.17972e-05	0.0140941	-1.33075	0.183271	-4.50032	6.78504e-06	-4.37378	1.22114e-05	-2.59832	0.00936813	-0.964899	0.334595	-4.50032	P+T(0.001)
Migraine with aura	CALR	C03	chlorothiazide	19	12938578	12944489	-4.24564	2.17972e-05	0.0140941	-1.33075	0.183271	-4.50032	6.78504e-06	-4.37378	1.22114e-05	-2.59832	0.00936813	-0.964899	0.334595	-4.50032	P+T(0.001)
Migraine with aura	CALR	C03	hydrochlorothiazide	19	12938578	12944489	-4.24564	2.17972e-05	0.0140941	-1.33075	0.183271	-4.50032	6.78504e-06	-4.37378	1.22114e-05	-2.59832	0.00936813	-0.964899	0.334595	-4.50032	P+T(0.001)
Migraine with aura	CALR	C03	trichlormethiazide	19	12938578	12944489	-4.24564	2.17972e-05	0.0140941	-1.33075	0.183271	-4.50032	6.78504e-06	-4.37378	1.22114e-05	-2.59832	0.00936813	-0.964899	0.334595	-4.50032	P+T(0.001)
Migraine with aura	CALR	C03	polythiazide	19	12938578	12944489	-4.24564	2.17972e-05	0.0140941	-1.33075	0.183271	-4.50032	6.78504e-06	-4.37378	1.22114e-05	-2.59832	0.00936813	-0.964899	0.334595	-4.50032	P+T(0.001)
Migraine with aura	CALR	C09	ramipril	19	12938578	12944489	-4.24564	2.17972e-05	0.0140941	-1.33075	0.183271	-4.50032	6.78504e-06	-4.37378	1.22114e-05	-2.59832	0.00936813	-0.964899	0.334595	-4.50032	P+T(0.001)
Migraine with aura	CALR	C09	trandolapril	19	12938578	12944489	-4.24564	2.17972e-05	0.0140941	-1.33075	0.183271	-4.50032	6.78504e-06	-4.37378	1.22114e-05	-2.59832	0.00936813	-0.964899	0.334595	-4.50032	P+T(0.001)
Migraine with aura	CALR	C09	bisoprolol	19	12938578	12944489	-4.24564	2.17972e-05	0.0140941	-1.33075	0.183271	-4.50032	6.78504e-06	-4.37378	1.22114e-05	-2.59832	0.00936813	-0.964899	0.334595	-4.50032	P+T(0.001)
Migraine with aura	CALR	C09	verapamil	19	12938578	12944489	-4.24564	2.17972e-05	0.0140941	-1.33075	0.183271	-4.50032	6.78504e-06	-4.37378	1.22114e-05	-2.59832	0.00936813	-0.964899	0.334595	-4.50032	P+T(0.001)
Migraine with aura	CALR	C09	lisinopril	19	12938578	12944489	-4.24564	2.17972e-05	0.0140941	-1.33075	0.183271	-4.50032	6.78504e-06	-4.37378	1.22114e-05	-2.59832	0.00936813	-0.964899	0.334595	-4.50032	P+T(0.001)
Migraine with aura	CALR	C09	perindopril	19	12938578	12944489	-4.24564	2.17972e-05	0.0140941	-1.33075	0.183271	-4.50032	6.78504e-06	-4.37378	1.22114e-05	-2.59832	0.00936813	-0.964899	0.334595	-4.50032	P+T(0.001)
Migraine with aura	CALR	C09	captopril	19	12938578	12944489	-4.24564	2.17972e-05	0.0140941	-1.33075	0.183271	-4.50032	6.78504e-06	-4.37378	1.22114e-05	-2.59832	0.00936813	-0.964899	0.334595	-4.50032	P+T(0.001)
Migraine with aura	CALR	C09	valsartan	19	12938578	12944489	-4.24564	2.17972e-05	0.0140941	-1.33075	0.183271	-4.50032	6.78504e-06	-4.37378	1.22114e-05	-2.59832	0.00936813	-0.964899	0.334595	-4.50032	P+T(0.001)
Migraine with aura	CALR	C09	olmesartan	19	12938578	12944489	-4.24564	2.17972e-05	0.0140941	-1.33075	0.183271	-4.50032	6.78504e-06	-4.37378	1.22114e-05	-2.59832	0.00936813	-0.964899	0.334595	-4.50032	P+T(0.001)
Migraine with aura	CALR	C09	amlodipine	19	12938578	12944489	-4.24564	2.17972e-05	0.0140941	-1.33075	0.183271	-4.50032	6.78504e-06	-4.37378	1.22114e-05	-2.59832	0.00936813	-0.964899	0.334595	-4.50032	P+T(0.001)
Migraine with aura	CALR	C09	fosinopril	19	12938578	12944489	-4.24564	2.17972e-05	0.0140941	-1.33075	0.183271	-4.50032	6.78504e-06	-4.37378	1.22114e-05	-2.59832	0.00936813	-0.964899	0.334595	-4.50032	P+T(0.001)
Migraine with aura	CALR	C09	lercanidipine	19	12938578	12944489	-4.24564	2.17972e-05	0.0140941	-1.33075	0.183271	-4.50032	6.78504e-06	-4.37378	1.22114e-05	-2.59832	0.00936813	-0.964899	0.334595	-4.50032	P+T(0.001)
Migraine with aura	CALR	C09	benazepril	19	12938578	12944489	-4.24564	2.17972e-05	0.0140941	-1.33075	0.183271	-4.50032	6.78504e-06	-4.37378	1.22114e-05	-2.59832	0.00936813	-0.964899	0.334595	-4.50032	P+T(0.001)
Migraine with aura	CALR	C09	enalapril	19	12938578	12944489	-4.24564	2.17972e-05	0.0140941	-1.33075	0.183271	-4.50032	6.78504e-06	-4.37378	1.22114e-05	-2.59832	0.00936813	-0.964899	0.334595	-4.50032	P+T(0.001)
Migraine with aura	CALR	C09	losartan	19	12938578	12944489	-4.24564	2.17972e-05	0.0140941	-1.33075	0.183271	-4.50032	6.78504e-06	-4.37378	1.22114e-05	-2.59832	0.00936813	-0.964899	0.334595	-4.50032	P+T(0.001)
Migraine with aura	CALR	C09	moexipril	19	12938578	12944489	-4.24564	2.17972e-05	0.0140941	-1.33075	0.183271	-4.50032	6.78504e-06	-4.37378	1.22114e-05	-2.59832	0.00936813	-0.964899	0.334595	-4.50032	P+T(0.001)
Migraine with aura	CALR	C09	indapamide	19	12938578	12944489	-4.24564	2.17972e-05	0.0140941	-1.33075	0.183271	-4.50032	6.78504e-06	-4.37378	1.22114e-05	-2.59832	0.00936813	-0.964899	0.334595	-4.50032	P+T(0.001)
Migraine with aura	CALR	C09	eprosartan	19	12938578	12944489	-4.24564	2.17972e-05	0.0140941	-1.33075	0.183271	-4.50032	6.78504e-06	-4.37378	1.22114e-05	-2.59832	0.00936813	-0.964899	0.334595	-4.50032	P+T(0.001)
Migraine with aura	CALR	C09	quinapril	19	12938578	12944489	-4.24564	2.17972e-05	0.0140941	-1.33075	0.183271	-4.50032	6.78504e-06	-4.37378	1.22114e-05	-2.59832	0.00936813	-0.964899	0.334595	-4.50032	P+T(0.001)
Migraine with aura	CALR	C09	telmisartan	19	12938578	12944489	-4.24564	2.17972e-05	0.0140941	-1.33075	0.183271	-4.50032	6.78504e-06	-4.37378	1.22114e-05	-2.59832	0.00936813	-0.964899	0.334595	-4.50032	P+T(0.001)
Migraine with aura	CALR	C09	hydrochlorothiazide	19	12938578	12944489	-4.24564	2.17972e-05	0.0140941	-1.33075	0.183271	-4.50032	6.78504e-06	-4.37378	1.22114e-05	-2.59832	0.00936813	-0.964899	0.334595	-4.50032	P+T(0.001)
Migraine with aura	CALR	C09	felodipine	19	12938578	12944489	-4.24564	2.17972e-05	0.0140941	-1.33075	0.183271	-4.50032	6.78504e-06	-4.37378	1.22114e-05	-2.59832	0.00936813	-0.964899	0.334595	-4.50032	P+T(0.001)
Migraine with aura	CALR	C09	irbesartan	19	12938578	12944489	-4.24564	2.17972e-05	0.0140941	-1.33075	0.183271	-4.50032	6.78504e-06	-4.37378	1.22114e-05	-2.59832	0.00936813	-0.964899	0.334595	-4.50032	P+T(0.001)
Migraine with aura	CALR	C09	cilazapril	19	12938578	12944489	-4.24564	2.17972e-05	0.0140941	-1.33075	0.183271	-4.50032	6.78504e-06	-4.37378	1.22114e-05	-2.59832	0.00936813	-0.964899	0.334595	-4.50032	P+T(0.001)
Migraine with aura	CALR	C09	nebivolol	19	12938578	12944489	-4.24564	2.17972e-05	0.0140941	-1.33075	0.183271	-4.50032	6.78504e-06	-4.37378	1.22114e-05	-2.59832	0.00936813	-0.964899	0.334595	-4.50032	P+T(0.001)
Migraine with aura	EDN3	C03	torasemide	20	59300443	59325992	-3.18257	0.00145973	0.0726652	-1.6524	0.0984531	-3.36792	0.000757372	-3.4608	0.000538582	-2.83783	0.0045421	-1.92393	0.0543636	-3.4608	P+T(0.05)
Migraine with aura	EDN3	C03	chlorthalidone	20	59300443	59325992	-3.18257	0.00145973	0.0726652	-1.6524	0.0984531	-3.36792	0.000757372	-3.4608	0.000538582	-2.83783	0.0045421	-1.92393	0.0543636	-3.4608	P+T(0.05)
Migraine with aura	EDN3	C03	triamterene	20	59300443	59325992	-3.18257	0.00145973	0.0726652	-1.6524	0.0984531	-3.36792	0.000757372	-3.4608	0.000538582	-2.83783	0.0045421	-1.92393	0.0543636	-3.4608	P+T(0.05)
Migraine with aura	EDN3	C03	spironolactone	20	59300443	59325992	-3.18257	0.00145973	0.0726652	-1.6524	0.0984531	-3.36792	0.000757372	-3.4608	0.000538582	-2.83783	0.0045421	-1.92393	0.0543636	-3.4608	P+T(0.05)
Migraine with aura	EDN3	C03	bendroflumethiazide	20	59300443	59325992	-3.18257	0.00145973	0.0726652	-1.6524	0.0984531	-3.36792	0.000757372	-3.4608	0.000538582	-2.83783	0.0045421	-1.92393	0.0543636	-3.4608	P+T(0.05)
Migraine with aura	EDN3	C03	metolazone	20	59300443	59325992	-3.18257	0.00145973	0.0726652	-1.6524	0.0984531	-3.36792	0.000757372	-3.4608	0.000538582	-2.83783	0.0045421	-1.92393	0.0543636	-3.4608	P+T(0.05)
Migraine with aura	EDN3	C03	amiloride	20	59300443	59325992	-3.18257	0.00145973	0.0726652	-1.6524	0.0984531	-3.36792	0.000757372	-3.4608	0.000538582	-2.83783	0.0045421	-1.92393	0.0543636	-3.4608	P+T(0.05)
Migraine with aura	EDN3	C03	furosemide	20	59300443	59325992	-3.18257	0.00145973	0.0726652	-1.6524	0.0984531	-3.36792	0.000757372	-3.4608	0.000538582	-2.83783	0.0045421	-1.92393	0.0543636	-3.4608	P+T(0.05)
Migraine with aura	EDN3	C03	eplerenone	20	59300443	59325992	-3.18257	0.00145973	0.0726652	-1.6524	0.0984531	-3.36792	0.000757372	-3.4608	0.000538582	-2.83783	0.0045421	-1.92393	0.0543636	-3.4608	P+T(0.05)
Migraine with aura	EDN3	C03	hydroflumethiazide	20	59300443	59325992	-3.18257	0.00145973	0.0726652	-1.6524	0.0984531	-3.36792	0.000757372	-3.4608	0.000538582	-2.83783	0.0045421	-1.92393	0.0543636	-3.4608	P+T(0.05)
Migraine with aura	EDN3	C03	indapamide	20	59300443	59325992	-3.18257	0.00145973	0.0726652	-1.6524	0.0984531	-3.36792	0.000757372	-3.4608	0.000538582	-2.83783	0.0045421	-1.92393	0.0543636	-3.4608	P+T(0.05)
Migraine with aura	EDN3	C03	chlorothiazide	20	59300443	59325992	-3.18257	0.00145973	0.0726652	-1.6524	0.0984531	-3.36792	0.000757372	-3.4608	0.000538582	-2.83783	0.0045421	-1.92393	0.0543636	-3.4608	P+T(0.05)
Migraine with aura	EDN3	C03	hydrochlorothiazide	20	59300443	59325992	-3.18257	0.00145973	0.0726652	-1.6524	0.0984531	-3.36792	0.000757372	-3.4608	0.000538582	-2.83783	0.0045421	-1.92393	0.0543636	-3.4608	P+T(0.05)
Migraine with aura	EDN3	C03	trichlormethiazide	20	59300443	59325992	-3.18257	0.00145973	0.0726652	-1.6524	0.0984531	-3.36792	0.000757372	-3.4608	0.000538582	-2.83783	0.0045421	-1.92393	0.0543636	-3.4608	P+T(0.05)
Migraine with aura	EDN3	C03	polythiazide	20	59300443	59325992	-3.18257	0.00145973	0.0726652	-1.6524	0.0984531	-3.36792	0.000757372	-3.4608	0.000538582	-2.83783	0.0045421	-1.92393	0.0543636	-3.4608	P+T(0.05)
Migraine with aura	EDN3	C09	valsartan	20	59300443	59325992	-3.18257	0.00145973	0.0726652	-1.6524	0.0984531	-3.36792	0.000757372	-3.4608	0.000538582	-2.83783	0.0045421	-1.92393	0.0543636	-3.4608	P+T(0.05)
Migraine with aura	EDN3	C09	ramipril	20	59300443	59325992	-3.18257	0.00145973	0.0726652	-1.6524	0.0984531	-3.36792	0.000757372	-3.4608	0.000538582	-2.83783	0.0045421	-1.92393	0.0543636	-3.4608	P+T(0.05)
Migraine with aura	EDN3	C09	olmesartan	20	59300443	59325992	-3.18257	0.00145973	0.0726652	-1.6524	0.0984531	-3.36792	0.000757372	-3.4608	0.000538582	-2.83783	0.0045421	-1.92393	0.0543636	-3.4608	P+T(0.05)
Migraine with aura	EDN3	C09	amlodipine	20	59300443	59325992	-3.18257	0.00145973	0.0726652	-1.6524	0.0984531	-3.36792	0.000757372	-3.4608	0.000538582	-2.83783	0.0045421	-1.92393	0.0543636	-3.4608	P+T(0.05)
Migraine with aura	EDN3	C09	fosinopril	20	59300443	59325992	-3.18257	0.00145973	0.0726652	-1.6524	0.0984531	-3.36792	0.000757372	-3.4608	0.000538582	-2.83783	0.0045421	-1.92393	0.0543636	-3.4608	P+T(0.05)
Migraine with aura	EDN3	C09	trandolapril	20	59300443	59325992	-3.18257	0.00145973	0.0726652	-1.6524	0.0984531	-3.36792	0.000757372	-3.4608	0.000538582	-2.83783	0.0045421	-1.92393	0.0543636	-3.4608	P+T(0.05)
Migraine with aura	EDN3	C09	lercanidipine	20	59300443	59325992	-3.18257	0.00145973	0.0726652	-1.6524	0.0984531	-3.36792	0.000757372	-3.4608	0.000538582	-2.83783	0.0045421	-1.92393	0.0543636	-3.4608	P+T(0.05)
Migraine with aura	EDN3	C09	benazepril	20	59300443	59325992	-3.18257	0.00145973	0.0726652	-1.6524	0.0984531	-3.36792	0.000757372	-3.4608	0.000538582	-2.83783	0.0045421	-1.92393	0.0543636	-3.4608	P+T(0.05)
Migraine with aura	EDN3	C09	enalapril	20	59300443	59325992	-3.18257	0.00145973	0.0726652	-1.6524	0.0984531	-3.36792	0.000757372	-3.4608	0.000538582	-2.83783	0.0045421	-1.92393	0.0543636	-3.4608	P+T(0.05)
Migraine with aura	EDN3	C09	bisoprolol	20	59300443	59325992	-3.18257	0.00145973	0.0726652	-1.6524	0.0984531	-3.36792	0.000757372	-3.4608	0.000538582	-2.83783	0.0045421	-1.92393	0.0543636	-3.4608	P+T(0.05)
Migraine with aura	EDN3	C09	verapamil	20	59300443	59325992	-3.18257	0.00145973	0.0726652	-1.6524	0.0984531	-3.36792	0.000757372	-3.4608	0.000538582	-2.83783	0.0045421	-1.92393	0.0543636	-3.4608	P+T(0.05)
Migraine with aura	EDN3	C09	losartan	20	59300443	59325992	-3.18257	0.00145973	0.0726652	-1.6524	0.0984531	-3.36792	0.000757372	-3.4608	0.000538582	-2.83783	0.0045421	-1.92393	0.0543636	-3.4608	P+T(0.05)
Migraine with aura	EDN3	C09	moexipril	20	59300443	59325992	-3.18257	0.00145973	0.0726652	-1.6524	0.0984531	-3.36792	0.000757372	-3.4608	0.000538582	-2.83783	0.0045421	-1.92393	0.0543636	-3.4608	P+T(0.05)
Migraine with aura	EDN3	C09	lisinopril	20	59300443	59325992	-3.18257	0.00145973	0.0726652	-1.6524	0.0984531	-3.36792	0.000757372	-3.4608	0.000538582	-2.83783	0.0045421	-1.92393	0.0543636	-3.4608	P+T(0.05)
Migraine with aura	EDN3	C09	perindopril	20	59300443	59325992	-3.18257	0.00145973	0.0726652	-1.6524	0.0984531	-3.36792	0.000757372	-3.4608	0.000538582	-2.83783	0.0045421	-1.92393	0.0543636	-3.4608	P+T(0.05)
Migraine with aura	EDN3	C09	indapamide	20	59300443	59325992	-3.18257	0.00145973	0.0726652	-1.6524	0.0984531	-3.36792	0.000757372	-3.4608	0.000538582	-2.83783	0.0045421	-1.92393	0.0543636	-3.4608	P+T(0.05)
Migraine with aura	EDN3	C09	eprosartan	20	59300443	59325992	-3.18257	0.00145973	0.0726652	-1.6524	0.0984531	-3.36792	0.000757372	-3.4608	0.000538582	-2.83783	0.0045421	-1.92393	0.0543636	-3.4608	P+T(0.05)
Migraine with aura	EDN3	C09	quinapril	20	59300443	59325992	-3.18257	0.00145973	0.0726652	-1.6524	0.0984531	-3.36792	0.000757372	-3.4608	0.000538582	-2.83783	0.0045421	-1.92393	0.0543636	-3.4608	P+T(0.05)
Migraine with aura	EDN3	C09	telmisartan	20	59300443	59325992	-3.18257	0.00145973	0.0726652	-1.6524	0.0984531	-3.36792	0.000757372	-3.4608	0.000538582	-2.83783	0.0045421	-1.92393	0.0543636	-3.4608	P+T(0.05)
Migraine with aura	EDN3	C09	hydrochlorothiazide	20	59300443	59325992	-3.18257	0.00145973	0.0726652	-1.6524	0.0984531	-3.36792	0.000757372	-3.4608	0.000538582	-2.83783	0.0045421	-1.92393	0.0543636	-3.4608	P+T(0.05)
Migraine with aura	EDN3	C09	felodipine	20	59300443	59325992	-3.18257	0.00145973	0.0726652	-1.6524	0.0984531	-3.36792	0.000757372	-3.4608	0.000538582	-2.83783	0.0045421	-1.92393	0.0543636	-3.4608	P+T(0.05)
Migraine with aura	EDN3	C09	irbesartan	20	59300443	59325992	-3.18257	0.00145973	0.0726652	-1.6524	0.0984531	-3.36792	0.000757372	-3.4608	0.000538582	-2.83783	0.0045421	-1.92393	0.0543636	-3.4608	P+T(0.05)
Migraine with aura	EDN3	C09	captopril	20	59300443	59325992	-3.18257	0.00145973	0.0726652	-1.6524	0.0984531	-3.36792	0.000757372	-3.4608	0.000538582	-2.83783	0.0045421	-1.92393	0.0543636	-3.4608	P+T(0.05)
Migraine with aura	EDN3	C09	cilazapril	20	59300443	59325992	-3.18257	0.00145973	0.0726652	-1.6524	0.0984531	-3.36792	0.000757372	-3.4608	0.000538582	-2.83783	0.0045421	-1.92393	0.0543636	-3.4608	P+T(0.05)
Migraine with aura	EDN3	C09	nebivolol	20	59300443	59325992	-3.18257	0.00145973	0.0726652	-1.6524	0.0984531	-3.36792	0.000757372	-3.4608	0.000538582	-2.83783	0.0045421	-1.92393	0.0543636	-3.4608	P+T(0.05)
Migraine with aura	APP	C09	ramipril	21	25880535	26171128	-3.13856	0.00169782	0.0597634	-3.53206	0.000412334	-1.9014	0.0572495	-1.96973	0.0488688	-2.54612	0.0108928	-3.01595	0.00256173	-3.53206	lassosum
Migraine with aura	APP	C09	amlodipine	21	25880535	26171128	-3.13856	0.00169782	0.0597634	-3.53206	0.000412334	-1.9014	0.0572495	-1.96973	0.0488688	-2.54612	0.0108928	-3.01595	0.00256173	-3.53206	lassosum
Migraine with aura	APP	C09	telmisartan	21	25880535	26171128	-3.13856	0.00169782	0.0597634	-3.53206	0.000412334	-1.9014	0.0572495	-1.96973	0.0488688	-2.54612	0.0108928	-3.01595	0.00256173	-3.53206	lassosum
Migraine with aura	SREBF2	C03	torasemide	22	41833079	41907307	-3.39468	0.000687093	0.0331179	-3.12414	0.00178326	-2.93623	0.00332231	-2.90827	0.00363439	-3.71637	0.000202105	-3.33967	0.000838767	-3.71637	PRScs
Migraine with aura	SREBF2	C03	chlorthalidone	22	41833079	41907307	-3.39468	0.000687093	0.0331179	-3.12414	0.00178326	-2.93623	0.00332231	-2.90827	0.00363439	-3.71637	0.000202105	-3.33967	0.000838767	-3.71637	PRScs
Migraine with aura	SREBF2	C03	furosemide	22	41833079	41907307	-3.39468	0.000687093	0.0331179	-3.12414	0.00178326	-2.93623	0.00332231	-2.90827	0.00363439	-3.71637	0.000202105	-3.33967	0.000838767	-3.71637	PRScs
Migraine with aura	SREBF2	C03	hydroflumethiazide	22	41833079	41907307	-3.39468	0.000687093	0.0331179	-3.12414	0.00178326	-2.93623	0.00332231	-2.90827	0.00363439	-3.71637	0.000202105	-3.33967	0.000838767	-3.71637	PRScs
Migraine with aura	SREBF2	C03	bumetanide	22	41833079	41907307	-3.39468	0.000687093	0.0331179	-3.12414	0.00178326	-2.93623	0.00332231	-2.90827	0.00363439	-3.71637	0.000202105	-3.33967	0.000838767	-3.71637	PRScs
Migraine with aura	SREBF2	C03	polythiazide	22	41833079	41907307	-3.39468	0.000687093	0.0331179	-3.12414	0.00178326	-2.93623	0.00332231	-2.90827	0.00363439	-3.71637	0.000202105	-3.33967	0.000838767	-3.71637	PRScs
Migraine	SERPINC1	C03	torasemide	1	173903800	173917327	-3.78941	0.000151005	0.0113516	-3.9145	9.05909e-05	-3.09743	0.00195206	-3.07161	0.00212906	-2.97647	0.00291592	-4.0642	4.81973e-05	-4.0642	SDPR
Migraine	SERPINC1	C03	chlorthalidone	1	173903800	173917327	-3.78941	0.000151005	0.0113516	-3.9145	9.05909e-05	-3.09743	0.00195206	-3.07161	0.00212906	-2.97647	0.00291592	-4.0642	4.81973e-05	-4.0642	SDPR
Migraine	SERPINC1	C03	triamterene	1	173903800	173917327	-3.78941	0.000151005	0.0113516	-3.9145	9.05909e-05	-3.09743	0.00195206	-3.07161	0.00212906	-2.97647	0.00291592	-4.0642	4.81973e-05	-4.0642	SDPR
Migraine	SERPINC1	C03	spironolactone	1	173903800	173917327	-3.78941	0.000151005	0.0113516	-3.9145	9.05909e-05	-3.09743	0.00195206	-3.07161	0.00212906	-2.97647	0.00291592	-4.0642	4.81973e-05	-4.0642	SDPR
Migraine	SERPINC1	C03	bendroflumethiazide	1	173903800	173917327	-3.78941	0.000151005	0.0113516	-3.9145	9.05909e-05	-3.09743	0.00195206	-3.07161	0.00212906	-2.97647	0.00291592	-4.0642	4.81973e-05	-4.0642	SDPR
Migraine	SERPINC1	C03	metolazone	1	173903800	173917327	-3.78941	0.000151005	0.0113516	-3.9145	9.05909e-05	-3.09743	0.00195206	-3.07161	0.00212906	-2.97647	0.00291592	-4.0642	4.81973e-05	-4.0642	SDPR
Migraine	SERPINC1	C03	furosemide	1	173903800	173917327	-3.78941	0.000151005	0.0113516	-3.9145	9.05909e-05	-3.09743	0.00195206	-3.07161	0.00212906	-2.97647	0.00291592	-4.0642	4.81973e-05	-4.0642	SDPR
Migraine	SERPINC1	C03	hydroflumethiazide	1	173903800	173917327	-3.78941	0.000151005	0.0113516	-3.9145	9.05909e-05	-3.09743	0.00195206	-3.07161	0.00212906	-2.97647	0.00291592	-4.0642	4.81973e-05	-4.0642	SDPR
Migraine	SERPINC1	C03	indapamide	1	173903800	173917327	-3.78941	0.000151005	0.0113516	-3.9145	9.05909e-05	-3.09743	0.00195206	-3.07161	0.00212906	-2.97647	0.00291592	-4.0642	4.81973e-05	-4.0642	SDPR
Migraine	SERPINC1	C03	chlorothiazide	1	173903800	173917327	-3.78941	0.000151005	0.0113516	-3.9145	9.05909e-05	-3.09743	0.00195206	-3.07161	0.00212906	-2.97647	0.00291592	-4.0642	4.81973e-05	-4.0642	SDPR
Migraine	SERPINC1	C03	bumetanide	1	173903800	173917327	-3.78941	0.000151005	0.0113516	-3.9145	9.05909e-05	-3.09743	0.00195206	-3.07161	0.00212906	-2.97647	0.00291592	-4.0642	4.81973e-05	-4.0642	SDPR
Migraine	SERPINC1	C03	hydrochlorothiazide	1	173903800	173917327	-3.78941	0.000151005	0.0113516	-3.9145	9.05909e-05	-3.09743	0.00195206	-3.07161	0.00212906	-2.97647	0.00291592	-4.0642	4.81973e-05	-4.0642	SDPR
Migraine	SERPINC1	C03	trichlormethiazide	1	173903800	173917327	-3.78941	0.000151005	0.0113516	-3.9145	9.05909e-05	-3.09743	0.00195206	-3.07161	0.00212906	-2.97647	0.00291592	-4.0642	4.81973e-05	-4.0642	SDPR
Migraine	SERPINC1	C03	polythiazide	1	173903800	173917327	-3.78941	0.000151005	0.0113516	-3.9145	9.05909e-05	-3.09743	0.00195206	-3.07161	0.00212906	-2.97647	0.00291592	-4.0642	4.81973e-05	-4.0642	SDPR
Migraine	SERPINC1	C03	cyclothiazide	1	173903800	173917327	-3.78941	0.000151005	0.0113516	-3.9145	9.05909e-05	-3.09743	0.00195206	-3.07161	0.00212906	-2.97647	0.00291592	-4.0642	4.81973e-05	-4.0642	SDPR
Migraine	SERPINC1	C03	quinethazone	1	173903800	173917327	-3.78941	0.000151005	0.0113516	-3.9145	9.05909e-05	-3.09743	0.00195206	-3.07161	0.00212906	-2.97647	0.00291592	-4.0642	4.81973e-05	-4.0642	SDPR
Migraine	SERPINC1	C09	indapamide	1	173903800	173917327	-3.78941	0.000151005	0.0113516	-3.9145	9.05909e-05	-3.09743	0.00195206	-3.07161	0.00212906	-2.97647	0.00291592	-4.0642	4.81973e-05	-4.0642	SDPR
Migraine	SERPINC1	C09	hydrochlorothiazide	1	173903800	173917327	-3.78941	0.000151005	0.0113516	-3.9145	9.05909e-05	-3.09743	0.00195206	-3.07161	0.00212906	-2.97647	0.00291592	-4.0642	4.81973e-05	-4.0642	SDPR
Migraine	CA14	C03	cyclothiazide	1	150257251	150265078	-3.56195	0.000368117	0.0212158	-1.05491	0.291468	-3.76993	0.000163292	-3.72572	0.000194762	-3.52058	0.000430598	0.581388	0.560979	-3.76993	P+T(0.001)
Migraine	GSTM1	C09	telmisartan	1	109687814	109709039	-4.10722	4.00452e-05	0.00532601	-4.231	2.3266e-05	-4.11919	3.80199e-05	-4.27564	1.90587e-05	-3.58632	0.000335379	-2.6511	0.00802312	-4.27564	P+T(0.05)
Migraine	GSTM1	C09	irbesartan	1	109687814	109709039	-4.10722	4.00452e-05	0.00532601	-4.231	2.3266e-05	-4.11919	3.80199e-05	-4.27564	1.90587e-05	-3.58632	0.000335379	-2.6511	0.00802312	-4.27564	P+T(0.05)
Migraine	GSTM1	C09	lercanidipine	1	109687814	109709039	-4.10722	4.00452e-05	0.00532601	-4.231	2.3266e-05	-4.11919	3.80199e-05	-4.27564	1.90587e-05	-3.58632	0.000335379	-2.6511	0.00802312	-4.27564	P+T(0.05)
Migraine	GSTM1	C09	captopril	1	109687814	109709039	-4.10722	4.00452e-05	0.00532601	-4.231	2.3266e-05	-4.11919	3.80199e-05	-4.27564	1.90587e-05	-3.58632	0.000335379	-2.6511	0.00802312	-4.27564	P+T(0.05)
Migraine	IL10	C09	ramipril	1	206767602	206774541	-3.46784	0.000524663	0.0250071	-1.54097	0.123325	-3.80844	0.000139844	-3.5253	0.00042301	-1.15663	0.247425	-1.26976	0.20417	-3.80844	P+T(0.001)
Migraine	IL10	C09	trandolapril	1	206767602	206774541	-3.46784	0.000524663	0.0250071	-1.54097	0.123325	-3.80844	0.000139844	-3.5253	0.00042301	-1.15663	0.247425	-1.26976	0.20417	-3.80844	P+T(0.001)
Migraine	IL10	C09	bisoprolol	1	206767602	206774541	-3.46784	0.000524663	0.0250071	-1.54097	0.123325	-3.80844	0.000139844	-3.5253	0.00042301	-1.15663	0.247425	-1.26976	0.20417	-3.80844	P+T(0.001)
Migraine	IL10	C09	verapamil	1	206767602	206774541	-3.46784	0.000524663	0.0250071	-1.54097	0.123325	-3.80844	0.000139844	-3.5253	0.00042301	-1.15663	0.247425	-1.26976	0.20417	-3.80844	P+T(0.001)
Migraine	IL10	C09	lisinopril	1	206767602	206774541	-3.46784	0.000524663	0.0250071	-1.54097	0.123325	-3.80844	0.000139844	-3.5253	0.00042301	-1.15663	0.247425	-1.26976	0.20417	-3.80844	P+T(0.001)
Migraine	IL10	C09	perindopril	1	206767602	206774541	-3.46784	0.000524663	0.0250071	-1.54097	0.123325	-3.80844	0.000139844	-3.5253	0.00042301	-1.15663	0.247425	-1.26976	0.20417	-3.80844	P+T(0.001)
Migraine	IL10	C09	captopril	1	206767602	206774541	-3.46784	0.000524663	0.0250071	-1.54097	0.123325	-3.80844	0.000139844	-3.5253	0.00042301	-1.15663	0.247425	-1.26976	0.20417	-3.80844	P+T(0.001)
Migraine	IL10	C09	enalapril	1	206767602	206774541	-3.46784	0.000524663	0.0250071	-1.54097	0.123325	-3.80844	0.000139844	-3.5253	0.00042301	-1.15663	0.247425	-1.26976	0.20417	-3.80844	P+T(0.001)
Migraine	GPATCH4	C03	ticrynafen	1	156594301	156601496	4.78764	1.68754e-06	0.000729437	1.94115	0.0522403	3.45109	0.000558322	4.04744	5.17817e-05	4.62589	3.72997e-06	5.08173	3.74016e-07	5.08173	SDPR
Migraine	GPATCH4	C03	conivaptan	1	156594301	156601496	4.78764	1.68754e-06	0.000729437	1.94115	0.0522403	3.45109	0.000558322	4.04744	5.17817e-05	4.62589	3.72997e-06	5.08173	3.74016e-07	5.08173	SDPR
Migraine	GPATCH4	C03	xipamide	1	156594301	156601496	4.78764	1.68754e-06	0.000729437	1.94115	0.0522403	3.45109	0.000558322	4.04744	5.17817e-05	4.62589	3.72997e-06	5.08173	3.74016e-07	5.08173	SDPR
Migraine	GPATCH4	C03	piretanide	1	156594301	156601496	4.78764	1.68754e-06	0.000729437	1.94115	0.0522403	3.45109	0.000558322	4.04744	5.17817e-05	4.62589	3.72997e-06	5.08173	3.74016e-07	5.08173	SDPR
Migraine	GPATCH4	C03	mefruside	1	156594301	156601496	4.78764	1.68754e-06	0.000729437	1.94115	0.0522403	3.45109	0.000558322	4.04744	5.17817e-05	4.62589	3.72997e-06	5.08173	3.74016e-07	5.08173	SDPR
Migraine	GPATCH4	C03	cyclopenthiazide	1	156594301	156601496	4.78764	1.68754e-06	0.000729437	1.94115	0.0522403	3.45109	0.000558322	4.04744	5.17817e-05	4.62589	3.72997e-06	5.08173	3.74016e-07	5.08173	SDPR
Migraine	GPATCH4	C03	amiloride	1	156594301	156601496	4.78764	1.68754e-06	0.000729437	1.94115	0.0522403	3.45109	0.000558322	4.04744	5.17817e-05	4.62589	3.72997e-06	5.08173	3.74016e-07	5.08173	SDPR
Migraine	GPATCH4	C03	mersalyl	1	156594301	156601496	4.78764	1.68754e-06	0.000729437	1.94115	0.0522403	3.45109	0.000558322	4.04744	5.17817e-05	4.62589	3.72997e-06	5.08173	3.74016e-07	5.08173	SDPR
Migraine	GPATCH4	C03	muzolimine	1	156594301	156601496	4.78764	1.68754e-06	0.000729437	1.94115	0.0522403	3.45109	0.000558322	4.04744	5.17817e-05	4.62589	3.72997e-06	5.08173	3.74016e-07	5.08173	SDPR
Migraine	GPATCH4	C03	canrenoic acid	1	156594301	156601496	4.78764	1.68754e-06	0.000729437	1.94115	0.0522403	3.45109	0.000558322	4.04744	5.17817e-05	4.62589	3.72997e-06	5.08173	3.74016e-07	5.08173	SDPR
Migraine	GPATCH4	C03	meticrane	1	156594301	156601496	4.78764	1.68754e-06	0.000729437	1.94115	0.0522403	3.45109	0.000558322	4.04744	5.17817e-05	4.62589	3.72997e-06	5.08173	3.74016e-07	5.08173	SDPR
Migraine	GPATCH4	C09	quinapril	1	156594301	156601496	4.78764	1.68754e-06	0.000729437	1.94115	0.0522403	3.45109	0.000558322	4.04744	5.17817e-05	4.62589	3.72997e-06	5.08173	3.74016e-07	5.08173	SDPR
Migraine	GPATCH4	C09	perindopril	1	156594301	156601496	4.78764	1.68754e-06	0.000729437	1.94115	0.0522403	3.45109	0.000558322	4.04744	5.17817e-05	4.62589	3.72997e-06	5.08173	3.74016e-07	5.08173	SDPR
Migraine	GPATCH4	C09	eprosartan	1	156594301	156601496	4.78764	1.68754e-06	0.000729437	1.94115	0.0522403	3.45109	0.000558322	4.04744	5.17817e-05	4.62589	3.72997e-06	5.08173	3.74016e-07	5.08173	SDPR
Migraine	GPATCH4	C09	azilsartan medoxomil	1	156594301	156601496	4.78764	1.68754e-06	0.000729437	1.94115	0.0522403	3.45109	0.000558322	4.04744	5.17817e-05	4.62589	3.72997e-06	5.08173	3.74016e-07	5.08173	SDPR
Migraine	GPATCH4	C09	aliskiren	1	156594301	156601496	4.78764	1.68754e-06	0.000729437	1.94115	0.0522403	3.45109	0.000558322	4.04744	5.17817e-05	4.62589	3.72997e-06	5.08173	3.74016e-07	5.08173	SDPR
Migraine	GPATCH4	C09	losartan	1	156594301	156601496	4.78764	1.68754e-06	0.000729437	1.94115	0.0522403	3.45109	0.000558322	4.04744	5.17817e-05	4.62589	3.72997e-06	5.08173	3.74016e-07	5.08173	SDPR
Migraine	GPATCH4	C09	spirapril	1	156594301	156601496	4.78764	1.68754e-06	0.000729437	1.94115	0.0522403	3.45109	0.000558322	4.04744	5.17817e-05	4.62589	3.72997e-06	5.08173	3.74016e-07	5.08173	SDPR
Migraine	GPATCH4	C09	enalapril	1	156594301	156601496	4.78764	1.68754e-06	0.000729437	1.94115	0.0522403	3.45109	0.000558322	4.04744	5.17817e-05	4.62589	3.72997e-06	5.08173	3.74016e-07	5.08173	SDPR
Migraine	GPATCH4	C09	moexipril	1	156594301	156601496	4.78764	1.68754e-06	0.000729437	1.94115	0.0522403	3.45109	0.000558322	4.04744	5.17817e-05	4.62589	3.72997e-06	5.08173	3.74016e-07	5.08173	SDPR
Migraine	GPATCH4	C09	benazepril	1	156594301	156601496	4.78764	1.68754e-06	0.000729437	1.94115	0.0522403	3.45109	0.000558322	4.04744	5.17817e-05	4.62589	3.72997e-06	5.08173	3.74016e-07	5.08173	SDPR
Migraine	GPATCH4	C09	fosinopril	1	156594301	156601496	4.78764	1.68754e-06	0.000729437	1.94115	0.0522403	3.45109	0.000558322	4.04744	5.17817e-05	4.62589	3.72997e-06	5.08173	3.74016e-07	5.08173	SDPR
Migraine	GPATCH4	C09	lisinopril	1	156594301	156601496	4.78764	1.68754e-06	0.000729437	1.94115	0.0522403	3.45109	0.000558322	4.04744	5.17817e-05	4.62589	3.72997e-06	5.08173	3.74016e-07	5.08173	SDPR
Migraine	CXCR4	C09	enalapril	2	136114349	136119177	3.22671	0.00125221	0.0467606	2.55298	0.0106806	2.86151	0.00421627	3.56919	0.000358088	3.0045	0.00266021	3.08645	0.00202564	3.56919	P+T(0.05)
Migraine	CXCR4	C09	captopril	2	136114349	136119177	3.22671	0.00125221	0.0467606	2.55298	0.0106806	2.86151	0.00421627	3.56919	0.000358088	3.0045	0.00266021	3.08645	0.00202564	3.56919	P+T(0.05)
Migraine	PRKCE	C09	valsartan	2	45651345	46187990	-3.70286	0.000213187	0.0152429	-1.51927	0.128694	-3.62215	0.000292162	-3.47297	0.000514723	-3.57597	0.000348927	-3.99125	6.57255e-05	-3.99125	SDPR
Migraine	PRKCE	C09	olmesartan	2	45651345	46187990	-3.70286	0.000213187	0.0152429	-1.51927	0.128694	-3.62215	0.000292162	-3.47297	0.000514723	-3.57597	0.000348927	-3.99125	6.57255e-05	-3.99125	SDPR
Migraine	PRKCE	C09	losartan	2	45651345	46187990	-3.70286	0.000213187	0.0152429	-1.51927	0.128694	-3.62215	0.000292162	-3.47297	0.000514723	-3.57597	0.000348927	-3.99125	6.57255e-05	-3.99125	SDPR
Migraine	PRKCE	C09	eprosartan	2	45651345	46187990	-3.70286	0.000213187	0.0152429	-1.51927	0.128694	-3.62215	0.000292162	-3.47297	0.000514723	-3.57597	0.000348927	-3.99125	6.57255e-05	-3.99125	SDPR
Migraine	PRKCE	C09	telmisartan	2	45651345	46187990	-3.70286	0.000213187	0.0152429	-1.51927	0.128694	-3.62215	0.000292162	-3.47297	0.000514723	-3.57597	0.000348927	-3.99125	6.57255e-05	-3.99125	SDPR
Migraine	PRKCE	C09	irbesartan	2	45651345	46187990	-3.70286	0.000213187	0.0152429	-1.51927	0.128694	-3.62215	0.000292162	-3.47297	0.000514723	-3.57597	0.000348927	-3.99125	6.57255e-05	-3.99125	SDPR
Migraine	PRKCE	C09	captopril	2	45651345	46187990	-3.70286	0.000213187	0.0152429	-1.51927	0.128694	-3.62215	0.000292162	-3.47297	0.000514723	-3.57597	0.000348927	-3.99125	6.57255e-05	-3.99125	SDPR
Migraine	LAMB2	C03	torasemide	3	49121114	49133118	3.79181	0.000149555	0.0233056	3.47806	0.000505062	3.87174	0.000108061	3.8275	0.000129449	3.97848	6.93577e-05	2.36569	0.0179967	3.97848	PRScs
Migraine	LAMB2	C03	chlorthalidone	3	49121114	49133118	3.79181	0.000149555	0.0233056	3.47806	0.000505062	3.87174	0.000108061	3.8275	0.000129449	3.97848	6.93577e-05	2.36569	0.0179967	3.97848	PRScs
Migraine	LAMB2	C03	triamterene	3	49121114	49133118	3.79181	0.000149555	0.0233056	3.47806	0.000505062	3.87174	0.000108061	3.8275	0.000129449	3.97848	6.93577e-05	2.36569	0.0179967	3.97848	PRScs
Migraine	LAMB2	C03	spironolactone	3	49121114	49133118	3.79181	0.000149555	0.0233056	3.47806	0.000505062	3.87174	0.000108061	3.8275	0.000129449	3.97848	6.93577e-05	2.36569	0.0179967	3.97848	PRScs
Migraine	LAMB2	C03	bendroflumethiazide	3	49121114	49133118	3.79181	0.000149555	0.0233056	3.47806	0.000505062	3.87174	0.000108061	3.8275	0.000129449	3.97848	6.93577e-05	2.36569	0.0179967	3.97848	PRScs
Migraine	LAMB2	C03	metolazone	3	49121114	49133118	3.79181	0.000149555	0.0233056	3.47806	0.000505062	3.87174	0.000108061	3.8275	0.000129449	3.97848	6.93577e-05	2.36569	0.0179967	3.97848	PRScs
Migraine	LAMB2	C03	amiloride	3	49121114	49133118	3.79181	0.000149555	0.0233056	3.47806	0.000505062	3.87174	0.000108061	3.8275	0.000129449	3.97848	6.93577e-05	2.36569	0.0179967	3.97848	PRScs
Migraine	LAMB2	C03	furosemide	3	49121114	49133118	3.79181	0.000149555	0.0233056	3.47806	0.000505062	3.87174	0.000108061	3.8275	0.000129449	3.97848	6.93577e-05	2.36569	0.0179967	3.97848	PRScs
Migraine	LAMB2	C03	hydroflumethiazide	3	49121114	49133118	3.79181	0.000149555	0.0233056	3.47806	0.000505062	3.87174	0.000108061	3.8275	0.000129449	3.97848	6.93577e-05	2.36569	0.0179967	3.97848	PRScs
Migraine	LAMB2	C03	indapamide	3	49121114	49133118	3.79181	0.000149555	0.0233056	3.47806	0.000505062	3.87174	0.000108061	3.8275	0.000129449	3.97848	6.93577e-05	2.36569	0.0179967	3.97848	PRScs
Migraine	LAMB2	C03	chlorothiazide	3	49121114	49133118	3.79181	0.000149555	0.0233056	3.47806	0.000505062	3.87174	0.000108061	3.8275	0.000129449	3.97848	6.93577e-05	2.36569	0.0179967	3.97848	PRScs
Migraine	LAMB2	C03	bumetanide	3	49121114	49133118	3.79181	0.000149555	0.0233056	3.47806	0.000505062	3.87174	0.000108061	3.8275	0.000129449	3.97848	6.93577e-05	2.36569	0.0179967	3.97848	PRScs
Migraine	LAMB2	C03	hydrochlorothiazide	3	49121114	49133118	3.79181	0.000149555	0.0233056	3.47806	0.000505062	3.87174	0.000108061	3.8275	0.000129449	3.97848	6.93577e-05	2.36569	0.0179967	3.97848	PRScs
Migraine	LAMB2	C03	trichlormethiazide	3	49121114	49133118	3.79181	0.000149555	0.0233056	3.47806	0.000505062	3.87174	0.000108061	3.8275	0.000129449	3.97848	6.93577e-05	2.36569	0.0179967	3.97848	PRScs
Migraine	LAMB2	C03	polythiazide	3	49121114	49133118	3.79181	0.000149555	0.0233056	3.47806	0.000505062	3.87174	0.000108061	3.8275	0.000129449	3.97848	6.93577e-05	2.36569	0.0179967	3.97848	PRScs
Migraine	LAMB2	C03	cyclothiazide	3	49121114	49133118	3.79181	0.000149555	0.0233056	3.47806	0.000505062	3.87174	0.000108061	3.8275	0.000129449	3.97848	6.93577e-05	2.36569	0.0179967	3.97848	PRScs
Migraine	LAMB2	C03	quinethazone	3	49121114	49133118	3.79181	0.000149555	0.0233056	3.47806	0.000505062	3.87174	0.000108061	3.8275	0.000129449	3.97848	6.93577e-05	2.36569	0.0179967	3.97848	PRScs
Migraine	LAMB2	C03	piretanide	3	49121114	49133118	3.79181	0.000149555	0.0233056	3.47806	0.000505062	3.87174	0.000108061	3.8275	0.000129449	3.97848	6.93577e-05	2.36569	0.0179967	3.97848	PRScs
Migraine	LAMB2	C09	enalapril	3	49121114	49133118	3.79181	0.000149555	0.0233056	3.47806	0.000505062	3.87174	0.000108061	3.8275	0.000129449	3.97848	6.93577e-05	2.36569	0.0179967	3.97848	PRScs
Migraine	LAMB2	C09	indapamide	3	49121114	49133118	3.79181	0.000149555	0.0233056	3.47806	0.000505062	3.87174	0.000108061	3.8275	0.000129449	3.97848	6.93577e-05	2.36569	0.0179967	3.97848	PRScs
Migraine	LAMB2	C09	hydrochlorothiazide	3	49121114	49133118	3.79181	0.000149555	0.0233056	3.47806	0.000505062	3.87174	0.000108061	3.8275	0.000129449	3.97848	6.93577e-05	2.36569	0.0179967	3.97848	PRScs
Migraine	LAMB2	C09	captopril	3	49121114	49133118	3.79181	0.000149555	0.0233056	3.47806	0.000505062	3.87174	0.000108061	3.8275	0.000129449	3.97848	6.93577e-05	2.36569	0.0179967	3.97848	PRScs
Migraine	SPP1	C03	torasemide	4	87975667	87983532	3.43114	0.000601042	0.0391345	3.21889	0.00128688	3.61915	0.000295572	3.62382	0.000290282	2.66839	0.00762162	3.13528	0.00171689	3.62382	P+T(0.05)
Migraine	SPP1	C03	chlorthalidone	4	87975667	87983532	3.43114	0.000601042	0.0391345	3.21889	0.00128688	3.61915	0.000295572	3.62382	0.000290282	2.66839	0.00762162	3.13528	0.00171689	3.62382	P+T(0.05)
Migraine	SPP1	C03	triamterene	4	87975667	87983532	3.43114	0.000601042	0.0391345	3.21889	0.00128688	3.61915	0.000295572	3.62382	0.000290282	2.66839	0.00762162	3.13528	0.00171689	3.62382	P+T(0.05)
Migraine	SPP1	C03	spironolactone	4	87975667	87983532	3.43114	0.000601042	0.0391345	3.21889	0.00128688	3.61915	0.000295572	3.62382	0.000290282	2.66839	0.00762162	3.13528	0.00171689	3.62382	P+T(0.05)
Migraine	SPP1	C03	furosemide	4	87975667	87983532	3.43114	0.000601042	0.0391345	3.21889	0.00128688	3.61915	0.000295572	3.62382	0.000290282	2.66839	0.00762162	3.13528	0.00171689	3.62382	P+T(0.05)
Migraine	SPP1	C03	hydroflumethiazide	4	87975667	87983532	3.43114	0.000601042	0.0391345	3.21889	0.00128688	3.61915	0.000295572	3.62382	0.000290282	2.66839	0.00762162	3.13528	0.00171689	3.62382	P+T(0.05)
Migraine	SPP1	C03	bumetanide	4	87975667	87983532	3.43114	0.000601042	0.0391345	3.21889	0.00128688	3.61915	0.000295572	3.62382	0.000290282	2.66839	0.00762162	3.13528	0.00171689	3.62382	P+T(0.05)
Migraine	SPP1	C03	polythiazide	4	87975667	87983532	3.43114	0.000601042	0.0391345	3.21889	0.00128688	3.61915	0.000295572	3.62382	0.000290282	2.66839	0.00762162	3.13528	0.00171689	3.62382	P+T(0.05)
Migraine	SPP1	C03	tolvaptan	4	87975667	87983532	3.43114	0.000601042	0.0391345	3.21889	0.00128688	3.61915	0.000295572	3.62382	0.000290282	2.66839	0.00762162	3.13528	0.00171689	3.62382	P+T(0.05)
Migraine	GIN1	C09	enalapril	5	103086000	103120138	3.90148	9.56075e-05	0.0118553	1.40455	0.160155	4.06108	4.88458e-05	4.15958	3.18834e-05	3.02478	0.00248816	-2.3464	0.0189556	4.15958	P+T(0.05)
Migraine	GIN1	C09	captopril	5	103086000	103120138	3.90148	9.56075e-05	0.0118553	1.40455	0.160155	4.06108	4.88458e-05	4.15958	3.18834e-05	3.02478	0.00248816	-2.3464	0.0189556	4.15958	P+T(0.05)
Migraine	PAM	C09	telmisartan	5	102753981	103029730	-5.22436	1.74761e-07	6.50112e-05	-3.22217	0.00127224	-5.38453	7.26336e-08	-5.39802	6.73807e-08	-3.24899	0.00115814	-1.98861	0.0467441	-5.39802	P+T(0.05)
Migraine	PAM	C09	irbesartan	5	102753981	103029730	-5.22436	1.74761e-07	6.50112e-05	-3.22217	0.00127224	-5.38453	7.26336e-08	-5.39802	6.73807e-08	-3.24899	0.00115814	-1.98861	0.0467441	-5.39802	P+T(0.05)
Migraine	RUNX2	C09	enalapril	6	45328157	45664349	3.19333	0.00140643	0.0158224	1.63593	0.101854	3.4655	0.000529242	3.42704	0.000610199	1.17567	0.239727	1.80804	0.0705997	3.4655	P+T(0.001)
Migraine	RUNX2	C09	captopril	6	45328157	45664349	3.19333	0.00140643	0.0158224	1.63593	0.101854	3.4655	0.000529242	3.42704	0.000610199	1.17567	0.239727	1.80804	0.0705997	3.4655	P+T(0.001)
Migraine	HLA-DRB1	C03	torasemide	6	32577902	32589848	3.28444	0.00102186	0.0121346	3.16854	0.00153205	3.35603	0.000790697	3.38126	0.00072154	3.31652	0.000911474	3.08577	0.00203024	3.38126	P+T(0.05)
Migraine	HLA-DRB1	C03	chlorthalidone	6	32577902	32589848	3.28444	0.00102186	0.0121346	3.16854	0.00153205	3.35603	0.000790697	3.38126	0.00072154	3.31652	0.000911474	3.08577	0.00203024	3.38126	P+T(0.05)
Migraine	HLA-DRB1	C03	triamterene	6	32577902	32589848	3.28444	0.00102186	0.0121346	3.16854	0.00153205	3.35603	0.000790697	3.38126	0.00072154	3.31652	0.000911474	3.08577	0.00203024	3.38126	P+T(0.05)
Migraine	HLA-DRB1	C03	spironolactone	6	32577902	32589848	3.28444	0.00102186	0.0121346	3.16854	0.00153205	3.35603	0.000790697	3.38126	0.00072154	3.31652	0.000911474	3.08577	0.00203024	3.38126	P+T(0.05)
Migraine	HLA-DRB1	C03	bendroflumethiazide	6	32577902	32589848	3.28444	0.00102186	0.0121346	3.16854	0.00153205	3.35603	0.000790697	3.38126	0.00072154	3.31652	0.000911474	3.08577	0.00203024	3.38126	P+T(0.05)
Migraine	HLA-DRB1	C03	metolazone	6	32577902	32589848	3.28444	0.00102186	0.0121346	3.16854	0.00153205	3.35603	0.000790697	3.38126	0.00072154	3.31652	0.000911474	3.08577	0.00203024	3.38126	P+T(0.05)
Migraine	HLA-DRB1	C03	furosemide	6	32577902	32589848	3.28444	0.00102186	0.0121346	3.16854	0.00153205	3.35603	0.000790697	3.38126	0.00072154	3.31652	0.000911474	3.08577	0.00203024	3.38126	P+T(0.05)
Migraine	HLA-DRB1	C03	hydroflumethiazide	6	32577902	32589848	3.28444	0.00102186	0.0121346	3.16854	0.00153205	3.35603	0.000790697	3.38126	0.00072154	3.31652	0.000911474	3.08577	0.00203024	3.38126	P+T(0.05)
Migraine	HLA-DRB1	C03	indapamide	6	32577902	32589848	3.28444	0.00102186	0.0121346	3.16854	0.00153205	3.35603	0.000790697	3.38126	0.00072154	3.31652	0.000911474	3.08577	0.00203024	3.38126	P+T(0.05)
Migraine	HLA-DRB1	C03	chlorothiazide	6	32577902	32589848	3.28444	0.00102186	0.0121346	3.16854	0.00153205	3.35603	0.000790697	3.38126	0.00072154	3.31652	0.000911474	3.08577	0.00203024	3.38126	P+T(0.05)
Migraine	HLA-DRB1	C03	bumetanide	6	32577902	32589848	3.28444	0.00102186	0.0121346	3.16854	0.00153205	3.35603	0.000790697	3.38126	0.00072154	3.31652	0.000911474	3.08577	0.00203024	3.38126	P+T(0.05)
Migraine	HLA-DRB1	C03	hydrochlorothiazide	6	32577902	32589848	3.28444	0.00102186	0.0121346	3.16854	0.00153205	3.35603	0.000790697	3.38126	0.00072154	3.31652	0.000911474	3.08577	0.00203024	3.38126	P+T(0.05)
Migraine	HLA-DRB1	C03	trichlormethiazide	6	32577902	32589848	3.28444	0.00102186	0.0121346	3.16854	0.00153205	3.35603	0.000790697	3.38126	0.00072154	3.31652	0.000911474	3.08577	0.00203024	3.38126	P+T(0.05)
Migraine	HLA-DRB1	C03	polythiazide	6	32577902	32589848	3.28444	0.00102186	0.0121346	3.16854	0.00153205	3.35603	0.000790697	3.38126	0.00072154	3.31652	0.000911474	3.08577	0.00203024	3.38126	P+T(0.05)
Migraine	HLA-DRB1	C03	cyclothiazide	6	32577902	32589848	3.28444	0.00102186	0.0121346	3.16854	0.00153205	3.35603	0.000790697	3.38126	0.00072154	3.31652	0.000911474	3.08577	0.00203024	3.38126	P+T(0.05)
Migraine	HLA-DRB1	C03	quinethazone	6	32577902	32589848	3.28444	0.00102186	0.0121346	3.16854	0.00153205	3.35603	0.000790697	3.38126	0.00072154	3.31652	0.000911474	3.08577	0.00203024	3.38126	P+T(0.05)
Migraine	HLA-DRB1	C09	enalapril	6	32577902	32589848	3.28444	0.00102186	0.0121346	3.16854	0.00153205	3.35603	0.000790697	3.38126	0.00072154	3.31652	0.000911474	3.08577	0.00203024	3.38126	P+T(0.05)
Migraine	HLA-DRB1	C09	captopril	6	32577902	32589848	3.28444	0.00102186	0.0121346	3.16854	0.00153205	3.35603	0.000790697	3.38126	0.00072154	3.31652	0.000911474	3.08577	0.00203024	3.38126	P+T(0.05)
Migraine	HLA-DRB1	C09	ramipril	6	32577902	32589848	3.28444	0.00102186	0.0121346	3.16854	0.00153205	3.35603	0.000790697	3.38126	0.00072154	3.31652	0.000911474	3.08577	0.00203024	3.38126	P+T(0.05)
Migraine	HLA-DRB1	C09	lisinopril	6	32577902	32589848	3.28444	0.00102186	0.0121346	3.16854	0.00153205	3.35603	0.000790697	3.38126	0.00072154	3.31652	0.000911474	3.08577	0.00203024	3.38126	P+T(0.05)
Migraine	HLA-DRB1	C09	indapamide	6	32577902	32589848	3.28444	0.00102186	0.0121346	3.16854	0.00153205	3.35603	0.000790697	3.38126	0.00072154	3.31652	0.000911474	3.08577	0.00203024	3.38126	P+T(0.05)
Migraine	HLA-DRB1	C09	hydrochlorothiazide	6	32577902	32589848	3.28444	0.00102186	0.0121346	3.16854	0.00153205	3.35603	0.000790697	3.38126	0.00072154	3.31652	0.000911474	3.08577	0.00203024	3.38126	P+T(0.05)
Migraine	HLA-DRB1	C09	quinapril	6	32577902	32589848	3.28444	0.00102186	0.0121346	3.16854	0.00153205	3.35603	0.000790697	3.38126	0.00072154	3.31652	0.000911474	3.08577	0.00203024	3.38126	P+T(0.05)
Migraine	MICA	C03	ticrynafen	6	31399784	31415315	-4.78794	1.68498e-06	9.60438e-05	-5.05858	4.224e-07	-3.36631	0.000761817	-3.36805	0.000757021	-3.37263	0.000744538	-4.78879	1.67787e-06	-5.05858	lassosum
Migraine	MICA	C03	conivaptan	6	31399784	31415315	-4.78794	1.68498e-06	9.60438e-05	-5.05858	4.224e-07	-3.36631	0.000761817	-3.36805	0.000757021	-3.37263	0.000744538	-4.78879	1.67787e-06	-5.05858	lassosum
Migraine	MICA	C03	xipamide	6	31399784	31415315	-4.78794	1.68498e-06	9.60438e-05	-5.05858	4.224e-07	-3.36631	0.000761817	-3.36805	0.000757021	-3.37263	0.000744538	-4.78879	1.67787e-06	-5.05858	lassosum
Migraine	MICA	C03	piretanide	6	31399784	31415315	-4.78794	1.68498e-06	9.60438e-05	-5.05858	4.224e-07	-3.36631	0.000761817	-3.36805	0.000757021	-3.37263	0.000744538	-4.78879	1.67787e-06	-5.05858	lassosum
Migraine	MICA	C03	mefruside	6	31399784	31415315	-4.78794	1.68498e-06	9.60438e-05	-5.05858	4.224e-07	-3.36631	0.000761817	-3.36805	0.000757021	-3.37263	0.000744538	-4.78879	1.67787e-06	-5.05858	lassosum
Migraine	MICA	C03	cyclopenthiazide	6	31399784	31415315	-4.78794	1.68498e-06	9.60438e-05	-5.05858	4.224e-07	-3.36631	0.000761817	-3.36805	0.000757021	-3.37263	0.000744538	-4.78879	1.67787e-06	-5.05858	lassosum
Migraine	MICA	C03	amiloride	6	31399784	31415315	-4.78794	1.68498e-06	9.60438e-05	-5.05858	4.224e-07	-3.36631	0.000761817	-3.36805	0.000757021	-3.37263	0.000744538	-4.78879	1.67787e-06	-5.05858	lassosum
Migraine	MICA	C03	mersalyl	6	31399784	31415315	-4.78794	1.68498e-06	9.60438e-05	-5.05858	4.224e-07	-3.36631	0.000761817	-3.36805	0.000757021	-3.37263	0.000744538	-4.78879	1.67787e-06	-5.05858	lassosum
Migraine	MICA	C03	muzolimine	6	31399784	31415315	-4.78794	1.68498e-06	9.60438e-05	-5.05858	4.224e-07	-3.36631	0.000761817	-3.36805	0.000757021	-3.37263	0.000744538	-4.78879	1.67787e-06	-5.05858	lassosum
Migraine	MICA	C03	canrenoic acid	6	31399784	31415315	-4.78794	1.68498e-06	9.60438e-05	-5.05858	4.224e-07	-3.36631	0.000761817	-3.36805	0.000757021	-3.37263	0.000744538	-4.78879	1.67787e-06	-5.05858	lassosum
Migraine	MICA	C03	meticrane	6	31399784	31415315	-4.78794	1.68498e-06	9.60438e-05	-5.05858	4.224e-07	-3.36631	0.000761817	-3.36805	0.000757021	-3.37263	0.000744538	-4.78879	1.67787e-06	-5.05858	lassosum
Migraine	MICA	C09	quinapril	6	31399784	31415315	-4.78794	1.68498e-06	9.60438e-05	-5.05858	4.224e-07	-3.36631	0.000761817	-3.36805	0.000757021	-3.37263	0.000744538	-4.78879	1.67787e-06	-5.05858	lassosum
Migraine	MICA	C09	perindopril	6	31399784	31415315	-4.78794	1.68498e-06	9.60438e-05	-5.05858	4.224e-07	-3.36631	0.000761817	-3.36805	0.000757021	-3.37263	0.000744538	-4.78879	1.67787e-06	-5.05858	lassosum
Migraine	MICA	C09	eprosartan	6	31399784	31415315	-4.78794	1.68498e-06	9.60438e-05	-5.05858	4.224e-07	-3.36631	0.000761817	-3.36805	0.000757021	-3.37263	0.000744538	-4.78879	1.67787e-06	-5.05858	lassosum
Migraine	MICA	C09	azilsartan medoxomil	6	31399784	31415315	-4.78794	1.68498e-06	9.60438e-05	-5.05858	4.224e-07	-3.36631	0.000761817	-3.36805	0.000757021	-3.37263	0.000744538	-4.78879	1.67787e-06	-5.05858	lassosum
Migraine	MICA	C09	aliskiren	6	31399784	31415315	-4.78794	1.68498e-06	9.60438e-05	-5.05858	4.224e-07	-3.36631	0.000761817	-3.36805	0.000757021	-3.37263	0.000744538	-4.78879	1.67787e-06	-5.05858	lassosum
Migraine	MICA	C09	losartan	6	31399784	31415315	-4.78794	1.68498e-06	9.60438e-05	-5.05858	4.224e-07	-3.36631	0.000761817	-3.36805	0.000757021	-3.37263	0.000744538	-4.78879	1.67787e-06	-5.05858	lassosum
Migraine	MICA	C09	spirapril	6	31399784	31415315	-4.78794	1.68498e-06	9.60438e-05	-5.05858	4.224e-07	-3.36631	0.000761817	-3.36805	0.000757021	-3.37263	0.000744538	-4.78879	1.67787e-06	-5.05858	lassosum
Migraine	MICA	C09	enalapril	6	31399784	31415315	-4.78794	1.68498e-06	9.60438e-05	-5.05858	4.224e-07	-3.36631	0.000761817	-3.36805	0.000757021	-3.37263	0.000744538	-4.78879	1.67787e-06	-5.05858	lassosum
Migraine	MICA	C09	moexipril	6	31399784	31415315	-4.78794	1.68498e-06	9.60438e-05	-5.05858	4.224e-07	-3.36631	0.000761817	-3.36805	0.000757021	-3.37263	0.000744538	-4.78879	1.67787e-06	-5.05858	lassosum
Migraine	MICA	C09	benazepril	6	31399784	31415315	-4.78794	1.68498e-06	9.60438e-05	-5.05858	4.224e-07	-3.36631	0.000761817	-3.36805	0.000757021	-3.37263	0.000744538	-4.78879	1.67787e-06	-5.05858	lassosum
Migraine	MICA	C09	fosinopril	6	31399784	31415315	-4.78794	1.68498e-06	9.60438e-05	-5.05858	4.224e-07	-3.36631	0.000761817	-3.36805	0.000757021	-3.37263	0.000744538	-4.78879	1.67787e-06	-5.05858	lassosum
Migraine	MICA	C09	lisinopril	6	31399784	31415315	-4.78794	1.68498e-06	9.60438e-05	-5.05858	4.224e-07	-3.36631	0.000761817	-3.36805	0.000757021	-3.37263	0.000744538	-4.78879	1.67787e-06	-5.05858	lassosum
Migraine	RFC2	C09	ramipril	7	74231499	74254458	3.60996	0.000306241	0.0274845	3.47356	0.000513606	1.03397	0.301149	1.0046	0.315088	2.03036	0.0423199	3.97739	6.96759e-05	3.97739	SDPR
Migraine	RFC2	C09	amlodipine	7	74231499	74254458	3.60996	0.000306241	0.0274845	3.47356	0.000513606	1.03397	0.301149	1.0046	0.315088	2.03036	0.0423199	3.97739	6.96759e-05	3.97739	SDPR
Migraine	RFC2	C09	telmisartan	7	74231499	74254458	3.60996	0.000306241	0.0274845	3.47356	0.000513606	1.03397	0.301149	1.0046	0.315088	2.03036	0.0423199	3.97739	6.96759e-05	3.97739	SDPR
Migraine	RFC2	C09	enalapril	7	74231499	74254458	3.60996	0.000306241	0.0274845	3.47356	0.000513606	1.03397	0.301149	1.0046	0.315088	2.03036	0.0423199	3.97739	6.96759e-05	3.97739	SDPR
Migraine	RFC2	C09	captopril	7	74231499	74254458	3.60996	0.000306241	0.0274845	3.47356	0.000513606	1.03397	0.301149	1.0046	0.315088	2.03036	0.0423199	3.97739	6.96759e-05	3.97739	SDPR
Migraine	BLK	C09	telmisartan	8	11486894	11564599	-3.38316	0.000716561	0.0191424	-3.2971	0.000976904	-3.27855	0.0010434	-3.27365	0.00106169	-3.06276	0.00219308	-3.63503	0.000277943	-3.63503	SDPR
Migraine	BLK	C09	irbesartan	8	11486894	11564599	-3.38316	0.000716561	0.0191424	-3.2971	0.000976904	-3.27855	0.0010434	-3.27365	0.00106169	-3.06276	0.00219308	-3.63503	0.000277943	-3.63503	SDPR
Migraine	BLK	C09	enalapril	8	11486894	11564599	-3.38316	0.000716561	0.0191424	-3.2971	0.000976904	-3.27855	0.0010434	-3.27365	0.00106169	-3.06276	0.00219308	-3.63503	0.000277943	-3.63503	SDPR
Migraine	BLK	C09	captopril	8	11486894	11564599	-3.38316	0.000716561	0.0191424	-3.2971	0.000976904	-3.27855	0.0010434	-3.27365	0.00106169	-3.06276	0.00219308	-3.63503	0.000277943	-3.63503	SDPR
Migraine	GALT	C03	torasemide	9	34638133	34651035	-3.23781	0.00120452	0.0656443	-3.56712	0.000360923	-2.45034	0.0142722	-2.53796	0.01115	-3.34321	0.000828161	-1.7842	0.0743914	-3.56712	lassosum
Migraine	GALT	C03	chlorthalidone	9	34638133	34651035	-3.23781	0.00120452	0.0656443	-3.56712	0.000360923	-2.45034	0.0142722	-2.53796	0.01115	-3.34321	0.000828161	-1.7842	0.0743914	-3.56712	lassosum
Migraine	GALT	C03	triamterene	9	34638133	34651035	-3.23781	0.00120452	0.0656443	-3.56712	0.000360923	-2.45034	0.0142722	-2.53796	0.01115	-3.34321	0.000828161	-1.7842	0.0743914	-3.56712	lassosum
Migraine	GALT	C03	spironolactone	9	34638133	34651035	-3.23781	0.00120452	0.0656443	-3.56712	0.000360923	-2.45034	0.0142722	-2.53796	0.01115	-3.34321	0.000828161	-1.7842	0.0743914	-3.56712	lassosum
Migraine	GALT	C03	furosemide	9	34638133	34651035	-3.23781	0.00120452	0.0656443	-3.56712	0.000360923	-2.45034	0.0142722	-2.53796	0.01115	-3.34321	0.000828161	-1.7842	0.0743914	-3.56712	lassosum
Migraine	GALT	C03	hydroflumethiazide	9	34638133	34651035	-3.23781	0.00120452	0.0656443	-3.56712	0.000360923	-2.45034	0.0142722	-2.53796	0.01115	-3.34321	0.000828161	-1.7842	0.0743914	-3.56712	lassosum
Migraine	GALT	C03	bumetanide	9	34638133	34651035	-3.23781	0.00120452	0.0656443	-3.56712	0.000360923	-2.45034	0.0142722	-2.53796	0.01115	-3.34321	0.000828161	-1.7842	0.0743914	-3.56712	lassosum
Migraine	GALT	C03	polythiazide	9	34638133	34651035	-3.23781	0.00120452	0.0656443	-3.56712	0.000360923	-2.45034	0.0142722	-2.53796	0.01115	-3.34321	0.000828161	-1.7842	0.0743914	-3.56712	lassosum
Migraine	GALT	C03	tolvaptan	9	34638133	34651035	-3.23781	0.00120452	0.0656443	-3.56712	0.000360923	-2.45034	0.0142722	-2.53796	0.01115	-3.34321	0.000828161	-1.7842	0.0743914	-3.56712	lassosum
Migraine	MVK	C03	torasemide	12	109573255	109598125	-3.22852	0.00124432	0.032919	0.00708625	0.994346	-3.46134	0.000537492	-3.52094	0.000430027	-1.48941	0.136378	-1.03611	0.30015	-3.52094	P+T(0.05)
Migraine	MVK	C03	chlorthalidone	12	109573255	109598125	-3.22852	0.00124432	0.032919	0.00708625	0.994346	-3.46134	0.000537492	-3.52094	0.000430027	-1.48941	0.136378	-1.03611	0.30015	-3.52094	P+T(0.05)
Migraine	MVK	C03	triamterene	12	109573255	109598125	-3.22852	0.00124432	0.032919	0.00708625	0.994346	-3.46134	0.000537492	-3.52094	0.000430027	-1.48941	0.136378	-1.03611	0.30015	-3.52094	P+T(0.05)
Migraine	MVK	C03	spironolactone	12	109573255	109598125	-3.22852	0.00124432	0.032919	0.00708625	0.994346	-3.46134	0.000537492	-3.52094	0.000430027	-1.48941	0.136378	-1.03611	0.30015	-3.52094	P+T(0.05)
Migraine	MVK	C03	bendroflumethiazide	12	109573255	109598125	-3.22852	0.00124432	0.032919	0.00708625	0.994346	-3.46134	0.000537492	-3.52094	0.000430027	-1.48941	0.136378	-1.03611	0.30015	-3.52094	P+T(0.05)
Migraine	MVK	C03	metolazone	12	109573255	109598125	-3.22852	0.00124432	0.032919	0.00708625	0.994346	-3.46134	0.000537492	-3.52094	0.000430027	-1.48941	0.136378	-1.03611	0.30015	-3.52094	P+T(0.05)
Migraine	MVK	C03	amiloride	12	109573255	109598125	-3.22852	0.00124432	0.032919	0.00708625	0.994346	-3.46134	0.000537492	-3.52094	0.000430027	-1.48941	0.136378	-1.03611	0.30015	-3.52094	P+T(0.05)
Migraine	MVK	C03	furosemide	12	109573255	109598125	-3.22852	0.00124432	0.032919	0.00708625	0.994346	-3.46134	0.000537492	-3.52094	0.000430027	-1.48941	0.136378	-1.03611	0.30015	-3.52094	P+T(0.05)
Migraine	MVK	C03	hydroflumethiazide	12	109573255	109598125	-3.22852	0.00124432	0.032919	0.00708625	0.994346	-3.46134	0.000537492	-3.52094	0.000430027	-1.48941	0.136378	-1.03611	0.30015	-3.52094	P+T(0.05)
Migraine	MVK	C03	indapamide	12	109573255	109598125	-3.22852	0.00124432	0.032919	0.00708625	0.994346	-3.46134	0.000537492	-3.52094	0.000430027	-1.48941	0.136378	-1.03611	0.30015	-3.52094	P+T(0.05)
Migraine	MVK	C03	chlorothiazide	12	109573255	109598125	-3.22852	0.00124432	0.032919	0.00708625	0.994346	-3.46134	0.000537492	-3.52094	0.000430027	-1.48941	0.136378	-1.03611	0.30015	-3.52094	P+T(0.05)
Migraine	MVK	C03	bumetanide	12	109573255	109598125	-3.22852	0.00124432	0.032919	0.00708625	0.994346	-3.46134	0.000537492	-3.52094	0.000430027	-1.48941	0.136378	-1.03611	0.30015	-3.52094	P+T(0.05)
Migraine	MVK	C03	hydrochlorothiazide	12	109573255	109598125	-3.22852	0.00124432	0.032919	0.00708625	0.994346	-3.46134	0.000537492	-3.52094	0.000430027	-1.48941	0.136378	-1.03611	0.30015	-3.52094	P+T(0.05)
Migraine	MVK	C03	trichlormethiazide	12	109573255	109598125	-3.22852	0.00124432	0.032919	0.00708625	0.994346	-3.46134	0.000537492	-3.52094	0.000430027	-1.48941	0.136378	-1.03611	0.30015	-3.52094	P+T(0.05)
Migraine	MVK	C03	polythiazide	12	109573255	109598125	-3.22852	0.00124432	0.032919	0.00708625	0.994346	-3.46134	0.000537492	-3.52094	0.000430027	-1.48941	0.136378	-1.03611	0.30015	-3.52094	P+T(0.05)
Migraine	MVK	C03	cyclothiazide	12	109573255	109598125	-3.22852	0.00124432	0.032919	0.00708625	0.994346	-3.46134	0.000537492	-3.52094	0.000430027	-1.48941	0.136378	-1.03611	0.30015	-3.52094	P+T(0.05)
Migraine	MVK	C03	quinethazone	12	109573255	109598125	-3.22852	0.00124432	0.032919	0.00708625	0.994346	-3.46134	0.000537492	-3.52094	0.000430027	-1.48941	0.136378	-1.03611	0.30015	-3.52094	P+T(0.05)
Migraine	MVK	C03	piretanide	12	109573255	109598125	-3.22852	0.00124432	0.032919	0.00708625	0.994346	-3.46134	0.000537492	-3.52094	0.000430027	-1.48941	0.136378	-1.03611	0.30015	-3.52094	P+T(0.05)
Migraine	MVK	C09	enalapril	12	109573255	109598125	-3.22852	0.00124432	0.032919	0.00708625	0.994346	-3.46134	0.000537492	-3.52094	0.000430027	-1.48941	0.136378	-1.03611	0.30015	-3.52094	P+T(0.05)
Migraine	MVK	C09	indapamide	12	109573255	109598125	-3.22852	0.00124432	0.032919	0.00708625	0.994346	-3.46134	0.000537492	-3.52094	0.000430027	-1.48941	0.136378	-1.03611	0.30015	-3.52094	P+T(0.05)
Migraine	MVK	C09	hydrochlorothiazide	12	109573255	109598125	-3.22852	0.00124432	0.032919	0.00708625	0.994346	-3.46134	0.000537492	-3.52094	0.000430027	-1.48941	0.136378	-1.03611	0.30015	-3.52094	P+T(0.05)
Migraine	MVK	C09	captopril	12	109573255	109598125	-3.22852	0.00124432	0.032919	0.00708625	0.994346	-3.46134	0.000537492	-3.52094	0.000430027	-1.48941	0.136378	-1.03611	0.30015	-3.52094	P+T(0.05)
Migraine	PTPRO	C03	torasemide	12	15322257	15602175	-3.44557	0.000569856	0.0203833	-2.46795	0.0135889	-3.83572	0.000125195	-3.19099	0.00141788	-1.47661	0.13978	-0.857779	0.391015	-3.83572	P+T(0.001)
Migraine	PTPRO	C03	chlorthalidone	12	15322257	15602175	-3.44557	0.000569856	0.0203833	-2.46795	0.0135889	-3.83572	0.000125195	-3.19099	0.00141788	-1.47661	0.13978	-0.857779	0.391015	-3.83572	P+T(0.001)
Migraine	PTPRO	C03	triamterene	12	15322257	15602175	-3.44557	0.000569856	0.0203833	-2.46795	0.0135889	-3.83572	0.000125195	-3.19099	0.00141788	-1.47661	0.13978	-0.857779	0.391015	-3.83572	P+T(0.001)
Migraine	PTPRO	C03	spironolactone	12	15322257	15602175	-3.44557	0.000569856	0.0203833	-2.46795	0.0135889	-3.83572	0.000125195	-3.19099	0.00141788	-1.47661	0.13978	-0.857779	0.391015	-3.83572	P+T(0.001)
Migraine	PTPRO	C03	bendroflumethiazide	12	15322257	15602175	-3.44557	0.000569856	0.0203833	-2.46795	0.0135889	-3.83572	0.000125195	-3.19099	0.00141788	-1.47661	0.13978	-0.857779	0.391015	-3.83572	P+T(0.001)
Migraine	PTPRO	C03	metolazone	12	15322257	15602175	-3.44557	0.000569856	0.0203833	-2.46795	0.0135889	-3.83572	0.000125195	-3.19099	0.00141788	-1.47661	0.13978	-0.857779	0.391015	-3.83572	P+T(0.001)
Migraine	PTPRO	C03	amiloride	12	15322257	15602175	-3.44557	0.000569856	0.0203833	-2.46795	0.0135889	-3.83572	0.000125195	-3.19099	0.00141788	-1.47661	0.13978	-0.857779	0.391015	-3.83572	P+T(0.001)
Migraine	PTPRO	C03	furosemide	12	15322257	15602175	-3.44557	0.000569856	0.0203833	-2.46795	0.0135889	-3.83572	0.000125195	-3.19099	0.00141788	-1.47661	0.13978	-0.857779	0.391015	-3.83572	P+T(0.001)
Migraine	PTPRO	C03	hydroflumethiazide	12	15322257	15602175	-3.44557	0.000569856	0.0203833	-2.46795	0.0135889	-3.83572	0.000125195	-3.19099	0.00141788	-1.47661	0.13978	-0.857779	0.391015	-3.83572	P+T(0.001)
Migraine	PTPRO	C03	indapamide	12	15322257	15602175	-3.44557	0.000569856	0.0203833	-2.46795	0.0135889	-3.83572	0.000125195	-3.19099	0.00141788	-1.47661	0.13978	-0.857779	0.391015	-3.83572	P+T(0.001)
Migraine	PTPRO	C03	chlorothiazide	12	15322257	15602175	-3.44557	0.000569856	0.0203833	-2.46795	0.0135889	-3.83572	0.000125195	-3.19099	0.00141788	-1.47661	0.13978	-0.857779	0.391015	-3.83572	P+T(0.001)
Migraine	PTPRO	C03	bumetanide	12	15322257	15602175	-3.44557	0.000569856	0.0203833	-2.46795	0.0135889	-3.83572	0.000125195	-3.19099	0.00141788	-1.47661	0.13978	-0.857779	0.391015	-3.83572	P+T(0.001)
Migraine	PTPRO	C03	hydrochlorothiazide	12	15322257	15602175	-3.44557	0.000569856	0.0203833	-2.46795	0.0135889	-3.83572	0.000125195	-3.19099	0.00141788	-1.47661	0.13978	-0.857779	0.391015	-3.83572	P+T(0.001)
Migraine	PTPRO	C03	trichlormethiazide	12	15322257	15602175	-3.44557	0.000569856	0.0203833	-2.46795	0.0135889	-3.83572	0.000125195	-3.19099	0.00141788	-1.47661	0.13978	-0.857779	0.391015	-3.83572	P+T(0.001)
Migraine	PTPRO	C03	polythiazide	12	15322257	15602175	-3.44557	0.000569856	0.0203833	-2.46795	0.0135889	-3.83572	0.000125195	-3.19099	0.00141788	-1.47661	0.13978	-0.857779	0.391015	-3.83572	P+T(0.001)
Migraine	PTPRO	C03	cyclothiazide	12	15322257	15602175	-3.44557	0.000569856	0.0203833	-2.46795	0.0135889	-3.83572	0.000125195	-3.19099	0.00141788	-1.47661	0.13978	-0.857779	0.391015	-3.83572	P+T(0.001)
Migraine	PTPRO	C03	quinethazone	12	15322257	15602175	-3.44557	0.000569856	0.0203833	-2.46795	0.0135889	-3.83572	0.000125195	-3.19099	0.00141788	-1.47661	0.13978	-0.857779	0.391015	-3.83572	P+T(0.001)
Migraine	PTPRO	C03	piretanide	12	15322257	15602175	-3.44557	0.000569856	0.0203833	-2.46795	0.0135889	-3.83572	0.000125195	-3.19099	0.00141788	-1.47661	0.13978	-0.857779	0.391015	-3.83572	P+T(0.001)
Migraine	PTPRO	C09	enalapril	12	15322257	15602175	-3.44557	0.000569856	0.0203833	-2.46795	0.0135889	-3.83572	0.000125195	-3.19099	0.00141788	-1.47661	0.13978	-0.857779	0.391015	-3.83572	P+T(0.001)
Migraine	PTPRO	C09	indapamide	12	15322257	15602175	-3.44557	0.000569856	0.0203833	-2.46795	0.0135889	-3.83572	0.000125195	-3.19099	0.00141788	-1.47661	0.13978	-0.857779	0.391015	-3.83572	P+T(0.001)
Migraine	PTPRO	C09	hydrochlorothiazide	12	15322257	15602175	-3.44557	0.000569856	0.0203833	-2.46795	0.0135889	-3.83572	0.000125195	-3.19099	0.00141788	-1.47661	0.13978	-0.857779	0.391015	-3.83572	P+T(0.001)
Migraine	PTPRO	C09	captopril	12	15322257	15602175	-3.44557	0.000569856	0.0203833	-2.46795	0.0135889	-3.83572	0.000125195	-3.19099	0.00141788	-1.47661	0.13978	-0.857779	0.391015	-3.83572	P+T(0.001)
Migraine	C12orf76	C03	ticrynafen	12	110027028	110073636	3.51901	0.000433157	0.0167849	3.29399	0.00098777	2.34774	0.0188878	2.42106	0.0154753	3.82651	0.000129972	3.56222	0.000367732	3.82651	PRScs
Migraine	C12orf76	C03	conivaptan	12	110027028	110073636	3.51901	0.000433157	0.0167849	3.29399	0.00098777	2.34774	0.0188878	2.42106	0.0154753	3.82651	0.000129972	3.56222	0.000367732	3.82651	PRScs
Migraine	C12orf76	C03	xipamide	12	110027028	110073636	3.51901	0.000433157	0.0167849	3.29399	0.00098777	2.34774	0.0188878	2.42106	0.0154753	3.82651	0.000129972	3.56222	0.000367732	3.82651	PRScs
Migraine	C12orf76	C03	piretanide	12	110027028	110073636	3.51901	0.000433157	0.0167849	3.29399	0.00098777	2.34774	0.0188878	2.42106	0.0154753	3.82651	0.000129972	3.56222	0.000367732	3.82651	PRScs
Migraine	C12orf76	C03	mefruside	12	110027028	110073636	3.51901	0.000433157	0.0167849	3.29399	0.00098777	2.34774	0.0188878	2.42106	0.0154753	3.82651	0.000129972	3.56222	0.000367732	3.82651	PRScs
Migraine	C12orf76	C03	cyclopenthiazide	12	110027028	110073636	3.51901	0.000433157	0.0167849	3.29399	0.00098777	2.34774	0.0188878	2.42106	0.0154753	3.82651	0.000129972	3.56222	0.000367732	3.82651	PRScs
Migraine	C12orf76	C03	amiloride	12	110027028	110073636	3.51901	0.000433157	0.0167849	3.29399	0.00098777	2.34774	0.0188878	2.42106	0.0154753	3.82651	0.000129972	3.56222	0.000367732	3.82651	PRScs
Migraine	C12orf76	C03	mersalyl	12	110027028	110073636	3.51901	0.000433157	0.0167849	3.29399	0.00098777	2.34774	0.0188878	2.42106	0.0154753	3.82651	0.000129972	3.56222	0.000367732	3.82651	PRScs
Migraine	C12orf76	C03	muzolimine	12	110027028	110073636	3.51901	0.000433157	0.0167849	3.29399	0.00098777	2.34774	0.0188878	2.42106	0.0154753	3.82651	0.000129972	3.56222	0.000367732	3.82651	PRScs
Migraine	C12orf76	C03	canrenoic acid	12	110027028	110073636	3.51901	0.000433157	0.0167849	3.29399	0.00098777	2.34774	0.0188878	2.42106	0.0154753	3.82651	0.000129972	3.56222	0.000367732	3.82651	PRScs
Migraine	C12orf76	C03	meticrane	12	110027028	110073636	3.51901	0.000433157	0.0167849	3.29399	0.00098777	2.34774	0.0188878	2.42106	0.0154753	3.82651	0.000129972	3.56222	0.000367732	3.82651	PRScs
Migraine	C12orf76	C09	quinapril	12	110027028	110073636	3.51901	0.000433157	0.0167849	3.29399	0.00098777	2.34774	0.0188878	2.42106	0.0154753	3.82651	0.000129972	3.56222	0.000367732	3.82651	PRScs
Migraine	C12orf76	C09	perindopril	12	110027028	110073636	3.51901	0.000433157	0.0167849	3.29399	0.00098777	2.34774	0.0188878	2.42106	0.0154753	3.82651	0.000129972	3.56222	0.000367732	3.82651	PRScs
Migraine	C12orf76	C09	eprosartan	12	110027028	110073636	3.51901	0.000433157	0.0167849	3.29399	0.00098777	2.34774	0.0188878	2.42106	0.0154753	3.82651	0.000129972	3.56222	0.000367732	3.82651	PRScs
Migraine	C12orf76	C09	azilsartan medoxomil	12	110027028	110073636	3.51901	0.000433157	0.0167849	3.29399	0.00098777	2.34774	0.0188878	2.42106	0.0154753	3.82651	0.000129972	3.56222	0.000367732	3.82651	PRScs
Migraine	C12orf76	C09	aliskiren	12	110027028	110073636	3.51901	0.000433157	0.0167849	3.29399	0.00098777	2.34774	0.0188878	2.42106	0.0154753	3.82651	0.000129972	3.56222	0.000367732	3.82651	PRScs
Migraine	C12orf76	C09	losartan	12	110027028	110073636	3.51901	0.000433157	0.0167849	3.29399	0.00098777	2.34774	0.0188878	2.42106	0.0154753	3.82651	0.000129972	3.56222	0.000367732	3.82651	PRScs
Migraine	C12orf76	C09	spirapril	12	110027028	110073636	3.51901	0.000433157	0.0167849	3.29399	0.00098777	2.34774	0.0188878	2.42106	0.0154753	3.82651	0.000129972	3.56222	0.000367732	3.82651	PRScs
Migraine	C12orf76	C09	enalapril	12	110027028	110073636	3.51901	0.000433157	0.0167849	3.29399	0.00098777	2.34774	0.0188878	2.42106	0.0154753	3.82651	0.000129972	3.56222	0.000367732	3.82651	PRScs
Migraine	C12orf76	C09	moexipril	12	110027028	110073636	3.51901	0.000433157	0.0167849	3.29399	0.00098777	2.34774	0.0188878	2.42106	0.0154753	3.82651	0.000129972	3.56222	0.000367732	3.82651	PRScs
Migraine	C12orf76	C09	benazepril	12	110027028	110073636	3.51901	0.000433157	0.0167849	3.29399	0.00098777	2.34774	0.0188878	2.42106	0.0154753	3.82651	0.000129972	3.56222	0.000367732	3.82651	PRScs
Migraine	C12orf76	C09	fosinopril	12	110027028	110073636	3.51901	0.000433157	0.0167849	3.29399	0.00098777	2.34774	0.0188878	2.42106	0.0154753	3.82651	0.000129972	3.56222	0.000367732	3.82651	PRScs
Migraine	C12orf76	C09	lisinopril	12	110027028	110073636	3.51901	0.000433157	0.0167849	3.29399	0.00098777	2.34774	0.0188878	2.42106	0.0154753	3.82651	0.000129972	3.56222	0.000367732	3.82651	PRScs
Migraine	ABCC4	C03	hydrochlorothiazide	13	95019835	95301475	-3.19945	0.00137689	0.0336712	-3.51814	0.000434583	-2.49714	0.01252	-2.4283	0.0151698	-2.83451	0.00458967	-3.281	0.00103441	-3.51814	lassosum
Migraine	ABCC4	C09	verapamil	13	95019835	95301475	-3.19945	0.00137689	0.0336712	-3.51814	0.000434583	-2.49714	0.01252	-2.4283	0.0151698	-2.83451	0.00458967	-3.281	0.00103441	-3.51814	lassosum
Migraine	ABCC4	C09	hydrochlorothiazide	13	95019835	95301475	-3.19945	0.00137689	0.0336712	-3.51814	0.000434583	-2.49714	0.01252	-2.4283	0.0151698	-2.83451	0.00458967	-3.281	0.00103441	-3.51814	lassosum
Migraine	ABCC4	C09	enalapril	13	95019835	95301475	-3.19945	0.00137689	0.0336712	-3.51814	0.000434583	-2.49714	0.01252	-2.4283	0.0151698	-2.83451	0.00458967	-3.281	0.00103441	-3.51814	lassosum
Migraine	ABCC4	C09	captopril	13	95019835	95301475	-3.19945	0.00137689	0.0336712	-3.51814	0.000434583	-2.49714	0.01252	-2.4283	0.0151698	-2.83451	0.00458967	-3.281	0.00103441	-3.51814	lassosum
Migraine	ITM2B	C03	torasemide	13	48232612	48270357	-3.26183	0.00110694	0.0297767	-3.46787	0.000524605	-2.63764	0.00834859	-2.94516	0.00322788	-2.52047	0.0117198	-3.49328	0.000477117	-3.49328	SDPR
Migraine	ITM2B	C03	chlorthalidone	13	48232612	48270357	-3.26183	0.00110694	0.0297767	-3.46787	0.000524605	-2.63764	0.00834859	-2.94516	0.00322788	-2.52047	0.0117198	-3.49328	0.000477117	-3.49328	SDPR
Migraine	ITM2B	C03	triamterene	13	48232612	48270357	-3.26183	0.00110694	0.0297767	-3.46787	0.000524605	-2.63764	0.00834859	-2.94516	0.00322788	-2.52047	0.0117198	-3.49328	0.000477117	-3.49328	SDPR
Migraine	ITM2B	C03	spironolactone	13	48232612	48270357	-3.26183	0.00110694	0.0297767	-3.46787	0.000524605	-2.63764	0.00834859	-2.94516	0.00322788	-2.52047	0.0117198	-3.49328	0.000477117	-3.49328	SDPR
Migraine	ITM2B	C03	bendroflumethiazide	13	48232612	48270357	-3.26183	0.00110694	0.0297767	-3.46787	0.000524605	-2.63764	0.00834859	-2.94516	0.00322788	-2.52047	0.0117198	-3.49328	0.000477117	-3.49328	SDPR
Migraine	ITM2B	C03	metolazone	13	48232612	48270357	-3.26183	0.00110694	0.0297767	-3.46787	0.000524605	-2.63764	0.00834859	-2.94516	0.00322788	-2.52047	0.0117198	-3.49328	0.000477117	-3.49328	SDPR
Migraine	ITM2B	C03	amiloride	13	48232612	48270357	-3.26183	0.00110694	0.0297767	-3.46787	0.000524605	-2.63764	0.00834859	-2.94516	0.00322788	-2.52047	0.0117198	-3.49328	0.000477117	-3.49328	SDPR
Migraine	ITM2B	C03	furosemide	13	48232612	48270357	-3.26183	0.00110694	0.0297767	-3.46787	0.000524605	-2.63764	0.00834859	-2.94516	0.00322788	-2.52047	0.0117198	-3.49328	0.000477117	-3.49328	SDPR
Migraine	ITM2B	C03	eplerenone	13	48232612	48270357	-3.26183	0.00110694	0.0297767	-3.46787	0.000524605	-2.63764	0.00834859	-2.94516	0.00322788	-2.52047	0.0117198	-3.49328	0.000477117	-3.49328	SDPR
Migraine	ITM2B	C03	hydroflumethiazide	13	48232612	48270357	-3.26183	0.00110694	0.0297767	-3.46787	0.000524605	-2.63764	0.00834859	-2.94516	0.00322788	-2.52047	0.0117198	-3.49328	0.000477117	-3.49328	SDPR
Migraine	ITM2B	C03	indapamide	13	48232612	48270357	-3.26183	0.00110694	0.0297767	-3.46787	0.000524605	-2.63764	0.00834859	-2.94516	0.00322788	-2.52047	0.0117198	-3.49328	0.000477117	-3.49328	SDPR
Migraine	ITM2B	C03	chlorothiazide	13	48232612	48270357	-3.26183	0.00110694	0.0297767	-3.46787	0.000524605	-2.63764	0.00834859	-2.94516	0.00322788	-2.52047	0.0117198	-3.49328	0.000477117	-3.49328	SDPR
Migraine	ITM2B	C03	hydrochlorothiazide	13	48232612	48270357	-3.26183	0.00110694	0.0297767	-3.46787	0.000524605	-2.63764	0.00834859	-2.94516	0.00322788	-2.52047	0.0117198	-3.49328	0.000477117	-3.49328	SDPR
Migraine	ITM2B	C03	trichlormethiazide	13	48232612	48270357	-3.26183	0.00110694	0.0297767	-3.46787	0.000524605	-2.63764	0.00834859	-2.94516	0.00322788	-2.52047	0.0117198	-3.49328	0.000477117	-3.49328	SDPR
Migraine	ITM2B	C03	polythiazide	13	48232612	48270357	-3.26183	0.00110694	0.0297767	-3.46787	0.000524605	-2.63764	0.00834859	-2.94516	0.00322788	-2.52047	0.0117198	-3.49328	0.000477117	-3.49328	SDPR
Migraine	ITM2B	C09	valsartan	13	48232612	48270357	-3.26183	0.00110694	0.0297767	-3.46787	0.000524605	-2.63764	0.00834859	-2.94516	0.00322788	-2.52047	0.0117198	-3.49328	0.000477117	-3.49328	SDPR
Migraine	ITM2B	C09	ramipril	13	48232612	48270357	-3.26183	0.00110694	0.0297767	-3.46787	0.000524605	-2.63764	0.00834859	-2.94516	0.00322788	-2.52047	0.0117198	-3.49328	0.000477117	-3.49328	SDPR
Migraine	ITM2B	C09	olmesartan	13	48232612	48270357	-3.26183	0.00110694	0.0297767	-3.46787	0.000524605	-2.63764	0.00834859	-2.94516	0.00322788	-2.52047	0.0117198	-3.49328	0.000477117	-3.49328	SDPR
Migraine	ITM2B	C09	amlodipine	13	48232612	48270357	-3.26183	0.00110694	0.0297767	-3.46787	0.000524605	-2.63764	0.00834859	-2.94516	0.00322788	-2.52047	0.0117198	-3.49328	0.000477117	-3.49328	SDPR
Migraine	ITM2B	C09	fosinopril	13	48232612	48270357	-3.26183	0.00110694	0.0297767	-3.46787	0.000524605	-2.63764	0.00834859	-2.94516	0.00322788	-2.52047	0.0117198	-3.49328	0.000477117	-3.49328	SDPR
Migraine	ITM2B	C09	trandolapril	13	48232612	48270357	-3.26183	0.00110694	0.0297767	-3.46787	0.000524605	-2.63764	0.00834859	-2.94516	0.00322788	-2.52047	0.0117198	-3.49328	0.000477117	-3.49328	SDPR
Migraine	ITM2B	C09	lercanidipine	13	48232612	48270357	-3.26183	0.00110694	0.0297767	-3.46787	0.000524605	-2.63764	0.00834859	-2.94516	0.00322788	-2.52047	0.0117198	-3.49328	0.000477117	-3.49328	SDPR
Migraine	ITM2B	C09	benazepril	13	48232612	48270357	-3.26183	0.00110694	0.0297767	-3.46787	0.000524605	-2.63764	0.00834859	-2.94516	0.00322788	-2.52047	0.0117198	-3.49328	0.000477117	-3.49328	SDPR
Migraine	ITM2B	C09	enalapril	13	48232612	48270357	-3.26183	0.00110694	0.0297767	-3.46787	0.000524605	-2.63764	0.00834859	-2.94516	0.00322788	-2.52047	0.0117198	-3.49328	0.000477117	-3.49328	SDPR
Migraine	ITM2B	C09	bisoprolol	13	48232612	48270357	-3.26183	0.00110694	0.0297767	-3.46787	0.000524605	-2.63764	0.00834859	-2.94516	0.00322788	-2.52047	0.0117198	-3.49328	0.000477117	-3.49328	SDPR
Migraine	ITM2B	C09	verapamil	13	48232612	48270357	-3.26183	0.00110694	0.0297767	-3.46787	0.000524605	-2.63764	0.00834859	-2.94516	0.00322788	-2.52047	0.0117198	-3.49328	0.000477117	-3.49328	SDPR
Migraine	ITM2B	C09	losartan	13	48232612	48270357	-3.26183	0.00110694	0.0297767	-3.46787	0.000524605	-2.63764	0.00834859	-2.94516	0.00322788	-2.52047	0.0117198	-3.49328	0.000477117	-3.49328	SDPR
Migraine	ITM2B	C09	moexipril	13	48232612	48270357	-3.26183	0.00110694	0.0297767	-3.46787	0.000524605	-2.63764	0.00834859	-2.94516	0.00322788	-2.52047	0.0117198	-3.49328	0.000477117	-3.49328	SDPR
Migraine	ITM2B	C09	lisinopril	13	48232612	48270357	-3.26183	0.00110694	0.0297767	-3.46787	0.000524605	-2.63764	0.00834859	-2.94516	0.00322788	-2.52047	0.0117198	-3.49328	0.000477117	-3.49328	SDPR
Migraine	ITM2B	C09	perindopril	13	48232612	48270357	-3.26183	0.00110694	0.0297767	-3.46787	0.000524605	-2.63764	0.00834859	-2.94516	0.00322788	-2.52047	0.0117198	-3.49328	0.000477117	-3.49328	SDPR
Migraine	ITM2B	C09	indapamide	13	48232612	48270357	-3.26183	0.00110694	0.0297767	-3.46787	0.000524605	-2.63764	0.00834859	-2.94516	0.00322788	-2.52047	0.0117198	-3.49328	0.000477117	-3.49328	SDPR
Migraine	ITM2B	C09	eprosartan	13	48232612	48270357	-3.26183	0.00110694	0.0297767	-3.46787	0.000524605	-2.63764	0.00834859	-2.94516	0.00322788	-2.52047	0.0117198	-3.49328	0.000477117	-3.49328	SDPR
Migraine	ITM2B	C09	quinapril	13	48232612	48270357	-3.26183	0.00110694	0.0297767	-3.46787	0.000524605	-2.63764	0.00834859	-2.94516	0.00322788	-2.52047	0.0117198	-3.49328	0.000477117	-3.49328	SDPR
Migraine	ITM2B	C09	telmisartan	13	48232612	48270357	-3.26183	0.00110694	0.0297767	-3.46787	0.000524605	-2.63764	0.00834859	-2.94516	0.00322788	-2.52047	0.0117198	-3.49328	0.000477117	-3.49328	SDPR
Migraine	ITM2B	C09	hydrochlorothiazide	13	48232612	48270357	-3.26183	0.00110694	0.0297767	-3.46787	0.000524605	-2.63764	0.00834859	-2.94516	0.00322788	-2.52047	0.0117198	-3.49328	0.000477117	-3.49328	SDPR
Migraine	ITM2B	C09	felodipine	13	48232612	48270357	-3.26183	0.00110694	0.0297767	-3.46787	0.000524605	-2.63764	0.00834859	-2.94516	0.00322788	-2.52047	0.0117198	-3.49328	0.000477117	-3.49328	SDPR
Migraine	ITM2B	C09	irbesartan	13	48232612	48270357	-3.26183	0.00110694	0.0297767	-3.46787	0.000524605	-2.63764	0.00834859	-2.94516	0.00322788	-2.52047	0.0117198	-3.49328	0.000477117	-3.49328	SDPR
Migraine	ITM2B	C09	captopril	13	48232612	48270357	-3.26183	0.00110694	0.0297767	-3.46787	0.000524605	-2.63764	0.00834859	-2.94516	0.00322788	-2.52047	0.0117198	-3.49328	0.000477117	-3.49328	SDPR
Migraine	ITM2B	C09	cilazapril	13	48232612	48270357	-3.26183	0.00110694	0.0297767	-3.46787	0.000524605	-2.63764	0.00834859	-2.94516	0.00322788	-2.52047	0.0117198	-3.49328	0.000477117	-3.49328	SDPR
Migraine	ITM2B	C09	nebivolol	13	48232612	48270357	-3.26183	0.00110694	0.0297767	-3.46787	0.000524605	-2.63764	0.00834859	-2.94516	0.00322788	-2.52047	0.0117198	-3.49328	0.000477117	-3.49328	SDPR
Migraine	BBS4	C03	torasemide	15	72686179	72738475	5.60599	2.07068e-08	3.60298e-06	4.69412	2.67755e-06	1.8107	0.0701869	1.73582	0.0825956	2.29076	0.0219771	5.87819	4.14777e-09	5.87819	SDPR
Migraine	BBS4	C03	chlorthalidone	15	72686179	72738475	5.60599	2.07068e-08	3.60298e-06	4.69412	2.67755e-06	1.8107	0.0701869	1.73582	0.0825956	2.29076	0.0219771	5.87819	4.14777e-09	5.87819	SDPR
Migraine	BBS4	C03	triamterene	15	72686179	72738475	5.60599	2.07068e-08	3.60298e-06	4.69412	2.67755e-06	1.8107	0.0701869	1.73582	0.0825956	2.29076	0.0219771	5.87819	4.14777e-09	5.87819	SDPR
Migraine	BBS4	C03	spironolactone	15	72686179	72738475	5.60599	2.07068e-08	3.60298e-06	4.69412	2.67755e-06	1.8107	0.0701869	1.73582	0.0825956	2.29076	0.0219771	5.87819	4.14777e-09	5.87819	SDPR
Migraine	BBS4	C03	bendroflumethiazide	15	72686179	72738475	5.60599	2.07068e-08	3.60298e-06	4.69412	2.67755e-06	1.8107	0.0701869	1.73582	0.0825956	2.29076	0.0219771	5.87819	4.14777e-09	5.87819	SDPR
Migraine	BBS4	C03	metolazone	15	72686179	72738475	5.60599	2.07068e-08	3.60298e-06	4.69412	2.67755e-06	1.8107	0.0701869	1.73582	0.0825956	2.29076	0.0219771	5.87819	4.14777e-09	5.87819	SDPR
Migraine	BBS4	C03	amiloride	15	72686179	72738475	5.60599	2.07068e-08	3.60298e-06	4.69412	2.67755e-06	1.8107	0.0701869	1.73582	0.0825956	2.29076	0.0219771	5.87819	4.14777e-09	5.87819	SDPR
Migraine	BBS4	C03	furosemide	15	72686179	72738475	5.60599	2.07068e-08	3.60298e-06	4.69412	2.67755e-06	1.8107	0.0701869	1.73582	0.0825956	2.29076	0.0219771	5.87819	4.14777e-09	5.87819	SDPR
Migraine	BBS4	C03	eplerenone	15	72686179	72738475	5.60599	2.07068e-08	3.60298e-06	4.69412	2.67755e-06	1.8107	0.0701869	1.73582	0.0825956	2.29076	0.0219771	5.87819	4.14777e-09	5.87819	SDPR
Migraine	BBS4	C03	hydroflumethiazide	15	72686179	72738475	5.60599	2.07068e-08	3.60298e-06	4.69412	2.67755e-06	1.8107	0.0701869	1.73582	0.0825956	2.29076	0.0219771	5.87819	4.14777e-09	5.87819	SDPR
Migraine	BBS4	C03	indapamide	15	72686179	72738475	5.60599	2.07068e-08	3.60298e-06	4.69412	2.67755e-06	1.8107	0.0701869	1.73582	0.0825956	2.29076	0.0219771	5.87819	4.14777e-09	5.87819	SDPR
Migraine	BBS4	C03	chlorothiazide	15	72686179	72738475	5.60599	2.07068e-08	3.60298e-06	4.69412	2.67755e-06	1.8107	0.0701869	1.73582	0.0825956	2.29076	0.0219771	5.87819	4.14777e-09	5.87819	SDPR
Migraine	BBS4	C03	hydrochlorothiazide	15	72686179	72738475	5.60599	2.07068e-08	3.60298e-06	4.69412	2.67755e-06	1.8107	0.0701869	1.73582	0.0825956	2.29076	0.0219771	5.87819	4.14777e-09	5.87819	SDPR
Migraine	BBS4	C03	trichlormethiazide	15	72686179	72738475	5.60599	2.07068e-08	3.60298e-06	4.69412	2.67755e-06	1.8107	0.0701869	1.73582	0.0825956	2.29076	0.0219771	5.87819	4.14777e-09	5.87819	SDPR
Migraine	BBS4	C03	polythiazide	15	72686179	72738475	5.60599	2.07068e-08	3.60298e-06	4.69412	2.67755e-06	1.8107	0.0701869	1.73582	0.0825956	2.29076	0.0219771	5.87819	4.14777e-09	5.87819	SDPR
Migraine	BBS4	C09	valsartan	15	72686179	72738475	5.60599	2.07068e-08	3.60298e-06	4.69412	2.67755e-06	1.8107	0.0701869	1.73582	0.0825956	2.29076	0.0219771	5.87819	4.14777e-09	5.87819	SDPR
Migraine	BBS4	C09	ramipril	15	72686179	72738475	5.60599	2.07068e-08	3.60298e-06	4.69412	2.67755e-06	1.8107	0.0701869	1.73582	0.0825956	2.29076	0.0219771	5.87819	4.14777e-09	5.87819	SDPR
Migraine	BBS4	C09	olmesartan	15	72686179	72738475	5.60599	2.07068e-08	3.60298e-06	4.69412	2.67755e-06	1.8107	0.0701869	1.73582	0.0825956	2.29076	0.0219771	5.87819	4.14777e-09	5.87819	SDPR
Migraine	BBS4	C09	amlodipine	15	72686179	72738475	5.60599	2.07068e-08	3.60298e-06	4.69412	2.67755e-06	1.8107	0.0701869	1.73582	0.0825956	2.29076	0.0219771	5.87819	4.14777e-09	5.87819	SDPR
Migraine	BBS4	C09	fosinopril	15	72686179	72738475	5.60599	2.07068e-08	3.60298e-06	4.69412	2.67755e-06	1.8107	0.0701869	1.73582	0.0825956	2.29076	0.0219771	5.87819	4.14777e-09	5.87819	SDPR
Migraine	BBS4	C09	trandolapril	15	72686179	72738475	5.60599	2.07068e-08	3.60298e-06	4.69412	2.67755e-06	1.8107	0.0701869	1.73582	0.0825956	2.29076	0.0219771	5.87819	4.14777e-09	5.87819	SDPR
Migraine	BBS4	C09	lercanidipine	15	72686179	72738475	5.60599	2.07068e-08	3.60298e-06	4.69412	2.67755e-06	1.8107	0.0701869	1.73582	0.0825956	2.29076	0.0219771	5.87819	4.14777e-09	5.87819	SDPR
Migraine	BBS4	C09	benazepril	15	72686179	72738475	5.60599	2.07068e-08	3.60298e-06	4.69412	2.67755e-06	1.8107	0.0701869	1.73582	0.0825956	2.29076	0.0219771	5.87819	4.14777e-09	5.87819	SDPR
Migraine	BBS4	C09	enalapril	15	72686179	72738475	5.60599	2.07068e-08	3.60298e-06	4.69412	2.67755e-06	1.8107	0.0701869	1.73582	0.0825956	2.29076	0.0219771	5.87819	4.14777e-09	5.87819	SDPR
Migraine	BBS4	C09	bisoprolol	15	72686179	72738475	5.60599	2.07068e-08	3.60298e-06	4.69412	2.67755e-06	1.8107	0.0701869	1.73582	0.0825956	2.29076	0.0219771	5.87819	4.14777e-09	5.87819	SDPR
Migraine	BBS4	C09	verapamil	15	72686179	72738475	5.60599	2.07068e-08	3.60298e-06	4.69412	2.67755e-06	1.8107	0.0701869	1.73582	0.0825956	2.29076	0.0219771	5.87819	4.14777e-09	5.87819	SDPR
Migraine	BBS4	C09	losartan	15	72686179	72738475	5.60599	2.07068e-08	3.60298e-06	4.69412	2.67755e-06	1.8107	0.0701869	1.73582	0.0825956	2.29076	0.0219771	5.87819	4.14777e-09	5.87819	SDPR
Migraine	BBS4	C09	moexipril	15	72686179	72738475	5.60599	2.07068e-08	3.60298e-06	4.69412	2.67755e-06	1.8107	0.0701869	1.73582	0.0825956	2.29076	0.0219771	5.87819	4.14777e-09	5.87819	SDPR
Migraine	BBS4	C09	lisinopril	15	72686179	72738475	5.60599	2.07068e-08	3.60298e-06	4.69412	2.67755e-06	1.8107	0.0701869	1.73582	0.0825956	2.29076	0.0219771	5.87819	4.14777e-09	5.87819	SDPR
Migraine	BBS4	C09	perindopril	15	72686179	72738475	5.60599	2.07068e-08	3.60298e-06	4.69412	2.67755e-06	1.8107	0.0701869	1.73582	0.0825956	2.29076	0.0219771	5.87819	4.14777e-09	5.87819	SDPR
Migraine	BBS4	C09	indapamide	15	72686179	72738475	5.60599	2.07068e-08	3.60298e-06	4.69412	2.67755e-06	1.8107	0.0701869	1.73582	0.0825956	2.29076	0.0219771	5.87819	4.14777e-09	5.87819	SDPR
Migraine	BBS4	C09	eprosartan	15	72686179	72738475	5.60599	2.07068e-08	3.60298e-06	4.69412	2.67755e-06	1.8107	0.0701869	1.73582	0.0825956	2.29076	0.0219771	5.87819	4.14777e-09	5.87819	SDPR
Migraine	BBS4	C09	quinapril	15	72686179	72738475	5.60599	2.07068e-08	3.60298e-06	4.69412	2.67755e-06	1.8107	0.0701869	1.73582	0.0825956	2.29076	0.0219771	5.87819	4.14777e-09	5.87819	SDPR
Migraine	BBS4	C09	telmisartan	15	72686179	72738475	5.60599	2.07068e-08	3.60298e-06	4.69412	2.67755e-06	1.8107	0.0701869	1.73582	0.0825956	2.29076	0.0219771	5.87819	4.14777e-09	5.87819	SDPR
Migraine	BBS4	C09	hydrochlorothiazide	15	72686179	72738475	5.60599	2.07068e-08	3.60298e-06	4.69412	2.67755e-06	1.8107	0.0701869	1.73582	0.0825956	2.29076	0.0219771	5.87819	4.14777e-09	5.87819	SDPR
Migraine	BBS4	C09	felodipine	15	72686179	72738475	5.60599	2.07068e-08	3.60298e-06	4.69412	2.67755e-06	1.8107	0.0701869	1.73582	0.0825956	2.29076	0.0219771	5.87819	4.14777e-09	5.87819	SDPR
Migraine	BBS4	C09	irbesartan	15	72686179	72738475	5.60599	2.07068e-08	3.60298e-06	4.69412	2.67755e-06	1.8107	0.0701869	1.73582	0.0825956	2.29076	0.0219771	5.87819	4.14777e-09	5.87819	SDPR
Migraine	BBS4	C09	captopril	15	72686179	72738475	5.60599	2.07068e-08	3.60298e-06	4.69412	2.67755e-06	1.8107	0.0701869	1.73582	0.0825956	2.29076	0.0219771	5.87819	4.14777e-09	5.87819	SDPR
Migraine	BBS4	C09	cilazapril	15	72686179	72738475	5.60599	2.07068e-08	3.60298e-06	4.69412	2.67755e-06	1.8107	0.0701869	1.73582	0.0825956	2.29076	0.0219771	5.87819	4.14777e-09	5.87819	SDPR
Migraine	BBS4	C09	nebivolol	15	72686179	72738475	5.60599	2.07068e-08	3.60298e-06	4.69412	2.67755e-06	1.8107	0.0701869	1.73582	0.0825956	2.29076	0.0219771	5.87819	4.14777e-09	5.87819	SDPR
Migraine	BLM	C09	telmisartan	15	90717346	90816166	-4.53196	5.84382e-06	0.000435782	-4.28947	1.79098e-05	-4.2555	2.08578e-05	-4.41983	9.87765e-06	-4.80174	1.57289e-06	-3.98494	6.74958e-05	-4.80174	PRScs
Migraine	BLM	C09	irbesartan	15	90717346	90816166	-4.53196	5.84382e-06	0.000435782	-4.28947	1.79098e-05	-4.2555	2.08578e-05	-4.41983	9.87765e-06	-4.80174	1.57289e-06	-3.98494	6.74958e-05	-4.80174	PRScs
Migraine	SLC12A4	C03	bumetanide	16	67943474	67969601	3.76472	0.000166734	0.0048353	2.77851	0.00546089	3.92786	8.57051e-05	3.99654	6.42757e-05	2.95336	0.00314337	3.51344	0.000442342	3.99654	P+T(0.05)
Migraine	CACNA1H	C09	verapamil	16	1153106	1221771	3.61727	0.000297721	0.00677059	2.59104	0.00956867	3.9091	9.26403e-05	3.71811	0.000200722	3.12712	0.00176528	2.97992	0.00288325	3.9091	P+T(0.001)
Migraine	CACNA1H	C09	felodipine	16	1153106	1221771	3.61727	0.000297721	0.00677059	2.59104	0.00956867	3.9091	9.26403e-05	3.71811	0.000200722	3.12712	0.00176528	2.97992	0.00288325	3.9091	P+T(0.001)
Migraine	CACNA1H	C09	nitrendipine	16	1153106	1221771	3.61727	0.000297721	0.00677059	2.59104	0.00956867	3.9091	9.26403e-05	3.71811	0.000200722	3.12712	0.00176528	2.97992	0.00288325	3.9091	P+T(0.001)
Migraine	CACNA1H	C09	manidipine	16	1153106	1221771	3.61727	0.000297721	0.00677059	2.59104	0.00956867	3.9091	9.26403e-05	3.71811	0.000200722	3.12712	0.00176528	2.97992	0.00288325	3.9091	P+T(0.001)
Migraine	HP	C03	torasemide	16	72054505	72061055	3.43502	0.000592509	0.0106548	3.43673	0.000588777	1.21122	0.225812	1.20239	0.229213	2.83307	0.00461034	3.78539	0.000153466	3.78539	SDPR
Migraine	HP	C03	chlorthalidone	16	72054505	72061055	3.43502	0.000592509	0.0106548	3.43673	0.000588777	1.21122	0.225812	1.20239	0.229213	2.83307	0.00461034	3.78539	0.000153466	3.78539	SDPR
Migraine	HP	C03	triamterene	16	72054505	72061055	3.43502	0.000592509	0.0106548	3.43673	0.000588777	1.21122	0.225812	1.20239	0.229213	2.83307	0.00461034	3.78539	0.000153466	3.78539	SDPR
Migraine	HP	C03	spironolactone	16	72054505	72061055	3.43502	0.000592509	0.0106548	3.43673	0.000588777	1.21122	0.225812	1.20239	0.229213	2.83307	0.00461034	3.78539	0.000153466	3.78539	SDPR
Migraine	HP	C03	bendroflumethiazide	16	72054505	72061055	3.43502	0.000592509	0.0106548	3.43673	0.000588777	1.21122	0.225812	1.20239	0.229213	2.83307	0.00461034	3.78539	0.000153466	3.78539	SDPR
Migraine	HP	C03	metolazone	16	72054505	72061055	3.43502	0.000592509	0.0106548	3.43673	0.000588777	1.21122	0.225812	1.20239	0.229213	2.83307	0.00461034	3.78539	0.000153466	3.78539	SDPR
Migraine	HP	C03	amiloride	16	72054505	72061055	3.43502	0.000592509	0.0106548	3.43673	0.000588777	1.21122	0.225812	1.20239	0.229213	2.83307	0.00461034	3.78539	0.000153466	3.78539	SDPR
Migraine	HP	C03	furosemide	16	72054505	72061055	3.43502	0.000592509	0.0106548	3.43673	0.000588777	1.21122	0.225812	1.20239	0.229213	2.83307	0.00461034	3.78539	0.000153466	3.78539	SDPR
Migraine	HP	C03	eplerenone	16	72054505	72061055	3.43502	0.000592509	0.0106548	3.43673	0.000588777	1.21122	0.225812	1.20239	0.229213	2.83307	0.00461034	3.78539	0.000153466	3.78539	SDPR
Migraine	HP	C03	hydroflumethiazide	16	72054505	72061055	3.43502	0.000592509	0.0106548	3.43673	0.000588777	1.21122	0.225812	1.20239	0.229213	2.83307	0.00461034	3.78539	0.000153466	3.78539	SDPR
Migraine	HP	C03	indapamide	16	72054505	72061055	3.43502	0.000592509	0.0106548	3.43673	0.000588777	1.21122	0.225812	1.20239	0.229213	2.83307	0.00461034	3.78539	0.000153466	3.78539	SDPR
Migraine	HP	C03	chlorothiazide	16	72054505	72061055	3.43502	0.000592509	0.0106548	3.43673	0.000588777	1.21122	0.225812	1.20239	0.229213	2.83307	0.00461034	3.78539	0.000153466	3.78539	SDPR
Migraine	HP	C03	hydrochlorothiazide	16	72054505	72061055	3.43502	0.000592509	0.0106548	3.43673	0.000588777	1.21122	0.225812	1.20239	0.229213	2.83307	0.00461034	3.78539	0.000153466	3.78539	SDPR
Migraine	HP	C03	trichlormethiazide	16	72054505	72061055	3.43502	0.000592509	0.0106548	3.43673	0.000588777	1.21122	0.225812	1.20239	0.229213	2.83307	0.00461034	3.78539	0.000153466	3.78539	SDPR
Migraine	HP	C03	polythiazide	16	72054505	72061055	3.43502	0.000592509	0.0106548	3.43673	0.000588777	1.21122	0.225812	1.20239	0.229213	2.83307	0.00461034	3.78539	0.000153466	3.78539	SDPR
Migraine	HP	C09	ramipril	16	72054505	72061055	3.43502	0.000592509	0.0106548	3.43673	0.000588777	1.21122	0.225812	1.20239	0.229213	2.83307	0.00461034	3.78539	0.000153466	3.78539	SDPR
Migraine	HP	C09	trandolapril	16	72054505	72061055	3.43502	0.000592509	0.0106548	3.43673	0.000588777	1.21122	0.225812	1.20239	0.229213	2.83307	0.00461034	3.78539	0.000153466	3.78539	SDPR
Migraine	HP	C09	bisoprolol	16	72054505	72061055	3.43502	0.000592509	0.0106548	3.43673	0.000588777	1.21122	0.225812	1.20239	0.229213	2.83307	0.00461034	3.78539	0.000153466	3.78539	SDPR
Migraine	HP	C09	verapamil	16	72054505	72061055	3.43502	0.000592509	0.0106548	3.43673	0.000588777	1.21122	0.225812	1.20239	0.229213	2.83307	0.00461034	3.78539	0.000153466	3.78539	SDPR
Migraine	HP	C09	lisinopril	16	72054505	72061055	3.43502	0.000592509	0.0106548	3.43673	0.000588777	1.21122	0.225812	1.20239	0.229213	2.83307	0.00461034	3.78539	0.000153466	3.78539	SDPR
Migraine	HP	C09	perindopril	16	72054505	72061055	3.43502	0.000592509	0.0106548	3.43673	0.000588777	1.21122	0.225812	1.20239	0.229213	2.83307	0.00461034	3.78539	0.000153466	3.78539	SDPR
Migraine	HP	C09	captopril	16	72054505	72061055	3.43502	0.000592509	0.0106548	3.43673	0.000588777	1.21122	0.225812	1.20239	0.229213	2.83307	0.00461034	3.78539	0.000153466	3.78539	SDPR
Migraine	HP	C09	valsartan	16	72054505	72061055	3.43502	0.000592509	0.0106548	3.43673	0.000588777	1.21122	0.225812	1.20239	0.229213	2.83307	0.00461034	3.78539	0.000153466	3.78539	SDPR
Migraine	HP	C09	olmesartan	16	72054505	72061055	3.43502	0.000592509	0.0106548	3.43673	0.000588777	1.21122	0.225812	1.20239	0.229213	2.83307	0.00461034	3.78539	0.000153466	3.78539	SDPR
Migraine	HP	C09	amlodipine	16	72054505	72061055	3.43502	0.000592509	0.0106548	3.43673	0.000588777	1.21122	0.225812	1.20239	0.229213	2.83307	0.00461034	3.78539	0.000153466	3.78539	SDPR
Migraine	HP	C09	fosinopril	16	72054505	72061055	3.43502	0.000592509	0.0106548	3.43673	0.000588777	1.21122	0.225812	1.20239	0.229213	2.83307	0.00461034	3.78539	0.000153466	3.78539	SDPR
Migraine	HP	C09	lercanidipine	16	72054505	72061055	3.43502	0.000592509	0.0106548	3.43673	0.000588777	1.21122	0.225812	1.20239	0.229213	2.83307	0.00461034	3.78539	0.000153466	3.78539	SDPR
Migraine	HP	C09	benazepril	16	72054505	72061055	3.43502	0.000592509	0.0106548	3.43673	0.000588777	1.21122	0.225812	1.20239	0.229213	2.83307	0.00461034	3.78539	0.000153466	3.78539	SDPR
Migraine	HP	C09	enalapril	16	72054505	72061055	3.43502	0.000592509	0.0106548	3.43673	0.000588777	1.21122	0.225812	1.20239	0.229213	2.83307	0.00461034	3.78539	0.000153466	3.78539	SDPR
Migraine	HP	C09	losartan	16	72054505	72061055	3.43502	0.000592509	0.0106548	3.43673	0.000588777	1.21122	0.225812	1.20239	0.229213	2.83307	0.00461034	3.78539	0.000153466	3.78539	SDPR
Migraine	HP	C09	moexipril	16	72054505	72061055	3.43502	0.000592509	0.0106548	3.43673	0.000588777	1.21122	0.225812	1.20239	0.229213	2.83307	0.00461034	3.78539	0.000153466	3.78539	SDPR
Migraine	HP	C09	indapamide	16	72054505	72061055	3.43502	0.000592509	0.0106548	3.43673	0.000588777	1.21122	0.225812	1.20239	0.229213	2.83307	0.00461034	3.78539	0.000153466	3.78539	SDPR
Migraine	HP	C09	eprosartan	16	72054505	72061055	3.43502	0.000592509	0.0106548	3.43673	0.000588777	1.21122	0.225812	1.20239	0.229213	2.83307	0.00461034	3.78539	0.000153466	3.78539	SDPR
Migraine	HP	C09	quinapril	16	72054505	72061055	3.43502	0.000592509	0.0106548	3.43673	0.000588777	1.21122	0.225812	1.20239	0.229213	2.83307	0.00461034	3.78539	0.000153466	3.78539	SDPR
Migraine	HP	C09	telmisartan	16	72054505	72061055	3.43502	0.000592509	0.0106548	3.43673	0.000588777	1.21122	0.225812	1.20239	0.229213	2.83307	0.00461034	3.78539	0.000153466	3.78539	SDPR
Migraine	HP	C09	hydrochlorothiazide	16	72054505	72061055	3.43502	0.000592509	0.0106548	3.43673	0.000588777	1.21122	0.225812	1.20239	0.229213	2.83307	0.00461034	3.78539	0.000153466	3.78539	SDPR
Migraine	HP	C09	felodipine	16	72054505	72061055	3.43502	0.000592509	0.0106548	3.43673	0.000588777	1.21122	0.225812	1.20239	0.229213	2.83307	0.00461034	3.78539	0.000153466	3.78539	SDPR
Migraine	HP	C09	irbesartan	16	72054505	72061055	3.43502	0.000592509	0.0106548	3.43673	0.000588777	1.21122	0.225812	1.20239	0.229213	2.83307	0.00461034	3.78539	0.000153466	3.78539	SDPR
Migraine	HP	C09	cilazapril	16	72054505	72061055	3.43502	0.000592509	0.0106548	3.43673	0.000588777	1.21122	0.225812	1.20239	0.229213	2.83307	0.00461034	3.78539	0.000153466	3.78539	SDPR
Migraine	HP	C09	nebivolol	16	72054505	72061055	3.43502	0.000592509	0.0106548	3.43673	0.000588777	1.21122	0.225812	1.20239	0.229213	2.83307	0.00461034	3.78539	0.000153466	3.78539	SDPR
Migraine	ARHGDIA	C03	torasemide	17	81867721	81871378	-3.54098	0.000398646	0.032873	-0.661886	0.508044	-1.759	0.0785767	-3.12017	0.0018075	-3.87051	0.000108608	-3.567	0.000361095	-3.87051	PRScs
Migraine	ARHGDIA	C03	chlorthalidone	17	81867721	81871378	-3.54098	0.000398646	0.032873	-0.661886	0.508044	-1.759	0.0785767	-3.12017	0.0018075	-3.87051	0.000108608	-3.567	0.000361095	-3.87051	PRScs
Migraine	ARHGDIA	C03	triamterene	17	81867721	81871378	-3.54098	0.000398646	0.032873	-0.661886	0.508044	-1.759	0.0785767	-3.12017	0.0018075	-3.87051	0.000108608	-3.567	0.000361095	-3.87051	PRScs
Migraine	ARHGDIA	C03	spironolactone	17	81867721	81871378	-3.54098	0.000398646	0.032873	-0.661886	0.508044	-1.759	0.0785767	-3.12017	0.0018075	-3.87051	0.000108608	-3.567	0.000361095	-3.87051	PRScs
Migraine	ARHGDIA	C03	bendroflumethiazide	17	81867721	81871378	-3.54098	0.000398646	0.032873	-0.661886	0.508044	-1.759	0.0785767	-3.12017	0.0018075	-3.87051	0.000108608	-3.567	0.000361095	-3.87051	PRScs
Migraine	ARHGDIA	C03	metolazone	17	81867721	81871378	-3.54098	0.000398646	0.032873	-0.661886	0.508044	-1.759	0.0785767	-3.12017	0.0018075	-3.87051	0.000108608	-3.567	0.000361095	-3.87051	PRScs
Migraine	ARHGDIA	C03	amiloride	17	81867721	81871378	-3.54098	0.000398646	0.032873	-0.661886	0.508044	-1.759	0.0785767	-3.12017	0.0018075	-3.87051	0.000108608	-3.567	0.000361095	-3.87051	PRScs
Migraine	ARHGDIA	C03	furosemide	17	81867721	81871378	-3.54098	0.000398646	0.032873	-0.661886	0.508044	-1.759	0.0785767	-3.12017	0.0018075	-3.87051	0.000108608	-3.567	0.000361095	-3.87051	PRScs
Migraine	ARHGDIA	C03	hydroflumethiazide	17	81867721	81871378	-3.54098	0.000398646	0.032873	-0.661886	0.508044	-1.759	0.0785767	-3.12017	0.0018075	-3.87051	0.000108608	-3.567	0.000361095	-3.87051	PRScs
Migraine	ARHGDIA	C03	indapamide	17	81867721	81871378	-3.54098	0.000398646	0.032873	-0.661886	0.508044	-1.759	0.0785767	-3.12017	0.0018075	-3.87051	0.000108608	-3.567	0.000361095	-3.87051	PRScs
Migraine	ARHGDIA	C03	chlorothiazide	17	81867721	81871378	-3.54098	0.000398646	0.032873	-0.661886	0.508044	-1.759	0.0785767	-3.12017	0.0018075	-3.87051	0.000108608	-3.567	0.000361095	-3.87051	PRScs
Migraine	ARHGDIA	C03	bumetanide	17	81867721	81871378	-3.54098	0.000398646	0.032873	-0.661886	0.508044	-1.759	0.0785767	-3.12017	0.0018075	-3.87051	0.000108608	-3.567	0.000361095	-3.87051	PRScs
Migraine	ARHGDIA	C03	hydrochlorothiazide	17	81867721	81871378	-3.54098	0.000398646	0.032873	-0.661886	0.508044	-1.759	0.0785767	-3.12017	0.0018075	-3.87051	0.000108608	-3.567	0.000361095	-3.87051	PRScs
Migraine	ARHGDIA	C03	trichlormethiazide	17	81867721	81871378	-3.54098	0.000398646	0.032873	-0.661886	0.508044	-1.759	0.0785767	-3.12017	0.0018075	-3.87051	0.000108608	-3.567	0.000361095	-3.87051	PRScs
Migraine	ARHGDIA	C03	polythiazide	17	81867721	81871378	-3.54098	0.000398646	0.032873	-0.661886	0.508044	-1.759	0.0785767	-3.12017	0.0018075	-3.87051	0.000108608	-3.567	0.000361095	-3.87051	PRScs
Migraine	ARHGDIA	C03	cyclothiazide	17	81867721	81871378	-3.54098	0.000398646	0.032873	-0.661886	0.508044	-1.759	0.0785767	-3.12017	0.0018075	-3.87051	0.000108608	-3.567	0.000361095	-3.87051	PRScs
Migraine	ARHGDIA	C03	quinethazone	17	81867721	81871378	-3.54098	0.000398646	0.032873	-0.661886	0.508044	-1.759	0.0785767	-3.12017	0.0018075	-3.87051	0.000108608	-3.567	0.000361095	-3.87051	PRScs
Migraine	ARHGDIA	C03	piretanide	17	81867721	81871378	-3.54098	0.000398646	0.032873	-0.661886	0.508044	-1.759	0.0785767	-3.12017	0.0018075	-3.87051	0.000108608	-3.567	0.000361095	-3.87051	PRScs
Migraine	ARHGDIA	C09	enalapril	17	81867721	81871378	-3.54098	0.000398646	0.032873	-0.661886	0.508044	-1.759	0.0785767	-3.12017	0.0018075	-3.87051	0.000108608	-3.567	0.000361095	-3.87051	PRScs
Migraine	ARHGDIA	C09	indapamide	17	81867721	81871378	-3.54098	0.000398646	0.032873	-0.661886	0.508044	-1.759	0.0785767	-3.12017	0.0018075	-3.87051	0.000108608	-3.567	0.000361095	-3.87051	PRScs
Migraine	ARHGDIA	C09	hydrochlorothiazide	17	81867721	81871378	-3.54098	0.000398646	0.032873	-0.661886	0.508044	-1.759	0.0785767	-3.12017	0.0018075	-3.87051	0.000108608	-3.567	0.000361095	-3.87051	PRScs
Migraine	ARHGDIA	C09	captopril	17	81867721	81871378	-3.54098	0.000398646	0.032873	-0.661886	0.508044	-1.759	0.0785767	-3.12017	0.0018075	-3.87051	0.000108608	-3.567	0.000361095	-3.87051	PRScs
Migraine	CACNA1A	C03	spironolactone	19	13206442	13633025	4.14997	3.32522e-05	0.0115188	1.91462	0.0555413	3.43189	0.000599396	4.5021	6.72864e-06	2.09638	0.0360484	2.17765	0.0294324	4.5021	P+T(0.05)
Migraine	CACNA1A	C09	verapamil	19	13206442	13633025	4.14997	3.32522e-05	0.0115188	1.91462	0.0555413	3.43189	0.000599396	4.5021	6.72864e-06	2.09638	0.0360484	2.17765	0.0294324	4.5021	P+T(0.05)
Migraine	CACNA1A	C09	nitrendipine	19	13206442	13633025	4.14997	3.32522e-05	0.0115188	1.91462	0.0555413	3.43189	0.000599396	4.5021	6.72864e-06	2.09638	0.0360484	2.17765	0.0294324	4.5021	P+T(0.05)
Migraine	CACNA1A	C09	manidipine	19	13206442	13633025	4.14997	3.32522e-05	0.0115188	1.91462	0.0555413	3.43189	0.000599396	4.5021	6.72864e-06	2.09638	0.0360484	2.17765	0.0294324	4.5021	P+T(0.05)
Migraine	CALR	C03	torasemide	19	12938578	12944489	-3.71183	0.000205765	0.0241726	-0.114034	0.909211	-3.86955	0.000109036	-3.98899	6.63565e-05	-2.42196	0.0154371	-1.26427	0.206135	-3.98899	P+T(0.05)
Migraine	CALR	C03	chlorthalidone	19	12938578	12944489	-3.71183	0.000205765	0.0241726	-0.114034	0.909211	-3.86955	0.000109036	-3.98899	6.63565e-05	-2.42196	0.0154371	-1.26427	0.206135	-3.98899	P+T(0.05)
Migraine	CALR	C03	triamterene	19	12938578	12944489	-3.71183	0.000205765	0.0241726	-0.114034	0.909211	-3.86955	0.000109036	-3.98899	6.63565e-05	-2.42196	0.0154371	-1.26427	0.206135	-3.98899	P+T(0.05)
Migraine	CALR	C03	spironolactone	19	12938578	12944489	-3.71183	0.000205765	0.0241726	-0.114034	0.909211	-3.86955	0.000109036	-3.98899	6.63565e-05	-2.42196	0.0154371	-1.26427	0.206135	-3.98899	P+T(0.05)
Migraine	CALR	C03	bendroflumethiazide	19	12938578	12944489	-3.71183	0.000205765	0.0241726	-0.114034	0.909211	-3.86955	0.000109036	-3.98899	6.63565e-05	-2.42196	0.0154371	-1.26427	0.206135	-3.98899	P+T(0.05)
Migraine	CALR	C03	metolazone	19	12938578	12944489	-3.71183	0.000205765	0.0241726	-0.114034	0.909211	-3.86955	0.000109036	-3.98899	6.63565e-05	-2.42196	0.0154371	-1.26427	0.206135	-3.98899	P+T(0.05)
Migraine	CALR	C03	amiloride	19	12938578	12944489	-3.71183	0.000205765	0.0241726	-0.114034	0.909211	-3.86955	0.000109036	-3.98899	6.63565e-05	-2.42196	0.0154371	-1.26427	0.206135	-3.98899	P+T(0.05)
Migraine	CALR	C03	furosemide	19	12938578	12944489	-3.71183	0.000205765	0.0241726	-0.114034	0.909211	-3.86955	0.000109036	-3.98899	6.63565e-05	-2.42196	0.0154371	-1.26427	0.206135	-3.98899	P+T(0.05)
Migraine	CALR	C03	eplerenone	19	12938578	12944489	-3.71183	0.000205765	0.0241726	-0.114034	0.909211	-3.86955	0.000109036	-3.98899	6.63565e-05	-2.42196	0.0154371	-1.26427	0.206135	-3.98899	P+T(0.05)
Migraine	CALR	C03	hydroflumethiazide	19	12938578	12944489	-3.71183	0.000205765	0.0241726	-0.114034	0.909211	-3.86955	0.000109036	-3.98899	6.63565e-05	-2.42196	0.0154371	-1.26427	0.206135	-3.98899	P+T(0.05)
Migraine	CALR	C03	indapamide	19	12938578	12944489	-3.71183	0.000205765	0.0241726	-0.114034	0.909211	-3.86955	0.000109036	-3.98899	6.63565e-05	-2.42196	0.0154371	-1.26427	0.206135	-3.98899	P+T(0.05)
Migraine	CALR	C03	chlorothiazide	19	12938578	12944489	-3.71183	0.000205765	0.0241726	-0.114034	0.909211	-3.86955	0.000109036	-3.98899	6.63565e-05	-2.42196	0.0154371	-1.26427	0.206135	-3.98899	P+T(0.05)
Migraine	CALR	C03	hydrochlorothiazide	19	12938578	12944489	-3.71183	0.000205765	0.0241726	-0.114034	0.909211	-3.86955	0.000109036	-3.98899	6.63565e-05	-2.42196	0.0154371	-1.26427	0.206135	-3.98899	P+T(0.05)
Migraine	CALR	C03	trichlormethiazide	19	12938578	12944489	-3.71183	0.000205765	0.0241726	-0.114034	0.909211	-3.86955	0.000109036	-3.98899	6.63565e-05	-2.42196	0.0154371	-1.26427	0.206135	-3.98899	P+T(0.05)
Migraine	CALR	C03	polythiazide	19	12938578	12944489	-3.71183	0.000205765	0.0241726	-0.114034	0.909211	-3.86955	0.000109036	-3.98899	6.63565e-05	-2.42196	0.0154371	-1.26427	0.206135	-3.98899	P+T(0.05)
Migraine	CALR	C09	ramipril	19	12938578	12944489	-3.71183	0.000205765	0.0241726	-0.114034	0.909211	-3.86955	0.000109036	-3.98899	6.63565e-05	-2.42196	0.0154371	-1.26427	0.206135	-3.98899	P+T(0.05)
Migraine	CALR	C09	trandolapril	19	12938578	12944489	-3.71183	0.000205765	0.0241726	-0.114034	0.909211	-3.86955	0.000109036	-3.98899	6.63565e-05	-2.42196	0.0154371	-1.26427	0.206135	-3.98899	P+T(0.05)
Migraine	CALR	C09	bisoprolol	19	12938578	12944489	-3.71183	0.000205765	0.0241726	-0.114034	0.909211	-3.86955	0.000109036	-3.98899	6.63565e-05	-2.42196	0.0154371	-1.26427	0.206135	-3.98899	P+T(0.05)
Migraine	CALR	C09	verapamil	19	12938578	12944489	-3.71183	0.000205765	0.0241726	-0.114034	0.909211	-3.86955	0.000109036	-3.98899	6.63565e-05	-2.42196	0.0154371	-1.26427	0.206135	-3.98899	P+T(0.05)
Migraine	CALR	C09	lisinopril	19	12938578	12944489	-3.71183	0.000205765	0.0241726	-0.114034	0.909211	-3.86955	0.000109036	-3.98899	6.63565e-05	-2.42196	0.0154371	-1.26427	0.206135	-3.98899	P+T(0.05)
Migraine	CALR	C09	perindopril	19	12938578	12944489	-3.71183	0.000205765	0.0241726	-0.114034	0.909211	-3.86955	0.000109036	-3.98899	6.63565e-05	-2.42196	0.0154371	-1.26427	0.206135	-3.98899	P+T(0.05)
Migraine	CALR	C09	captopril	19	12938578	12944489	-3.71183	0.000205765	0.0241726	-0.114034	0.909211	-3.86955	0.000109036	-3.98899	6.63565e-05	-2.42196	0.0154371	-1.26427	0.206135	-3.98899	P+T(0.05)
Migraine	CALR	C09	valsartan	19	12938578	12944489	-3.71183	0.000205765	0.0241726	-0.114034	0.909211	-3.86955	0.000109036	-3.98899	6.63565e-05	-2.42196	0.0154371	-1.26427	0.206135	-3.98899	P+T(0.05)
Migraine	CALR	C09	olmesartan	19	12938578	12944489	-3.71183	0.000205765	0.0241726	-0.114034	0.909211	-3.86955	0.000109036	-3.98899	6.63565e-05	-2.42196	0.0154371	-1.26427	0.206135	-3.98899	P+T(0.05)
Migraine	CALR	C09	amlodipine	19	12938578	12944489	-3.71183	0.000205765	0.0241726	-0.114034	0.909211	-3.86955	0.000109036	-3.98899	6.63565e-05	-2.42196	0.0154371	-1.26427	0.206135	-3.98899	P+T(0.05)
Migraine	CALR	C09	fosinopril	19	12938578	12944489	-3.71183	0.000205765	0.0241726	-0.114034	0.909211	-3.86955	0.000109036	-3.98899	6.63565e-05	-2.42196	0.0154371	-1.26427	0.206135	-3.98899	P+T(0.05)
Migraine	CALR	C09	lercanidipine	19	12938578	12944489	-3.71183	0.000205765	0.0241726	-0.114034	0.909211	-3.86955	0.000109036	-3.98899	6.63565e-05	-2.42196	0.0154371	-1.26427	0.206135	-3.98899	P+T(0.05)
Migraine	CALR	C09	benazepril	19	12938578	12944489	-3.71183	0.000205765	0.0241726	-0.114034	0.909211	-3.86955	0.000109036	-3.98899	6.63565e-05	-2.42196	0.0154371	-1.26427	0.206135	-3.98899	P+T(0.05)
Migraine	CALR	C09	enalapril	19	12938578	12944489	-3.71183	0.000205765	0.0241726	-0.114034	0.909211	-3.86955	0.000109036	-3.98899	6.63565e-05	-2.42196	0.0154371	-1.26427	0.206135	-3.98899	P+T(0.05)
Migraine	CALR	C09	losartan	19	12938578	12944489	-3.71183	0.000205765	0.0241726	-0.114034	0.909211	-3.86955	0.000109036	-3.98899	6.63565e-05	-2.42196	0.0154371	-1.26427	0.206135	-3.98899	P+T(0.05)
Migraine	CALR	C09	moexipril	19	12938578	12944489	-3.71183	0.000205765	0.0241726	-0.114034	0.909211	-3.86955	0.000109036	-3.98899	6.63565e-05	-2.42196	0.0154371	-1.26427	0.206135	-3.98899	P+T(0.05)
Migraine	CALR	C09	indapamide	19	12938578	12944489	-3.71183	0.000205765	0.0241726	-0.114034	0.909211	-3.86955	0.000109036	-3.98899	6.63565e-05	-2.42196	0.0154371	-1.26427	0.206135	-3.98899	P+T(0.05)
Migraine	CALR	C09	eprosartan	19	12938578	12944489	-3.71183	0.000205765	0.0241726	-0.114034	0.909211	-3.86955	0.000109036	-3.98899	6.63565e-05	-2.42196	0.0154371	-1.26427	0.206135	-3.98899	P+T(0.05)
Migraine	CALR	C09	quinapril	19	12938578	12944489	-3.71183	0.000205765	0.0241726	-0.114034	0.909211	-3.86955	0.000109036	-3.98899	6.63565e-05	-2.42196	0.0154371	-1.26427	0.206135	-3.98899	P+T(0.05)
Migraine	CALR	C09	telmisartan	19	12938578	12944489	-3.71183	0.000205765	0.0241726	-0.114034	0.909211	-3.86955	0.000109036	-3.98899	6.63565e-05	-2.42196	0.0154371	-1.26427	0.206135	-3.98899	P+T(0.05)
Migraine	CALR	C09	hydrochlorothiazide	19	12938578	12944489	-3.71183	0.000205765	0.0241726	-0.114034	0.909211	-3.86955	0.000109036	-3.98899	6.63565e-05	-2.42196	0.0154371	-1.26427	0.206135	-3.98899	P+T(0.05)
Migraine	CALR	C09	felodipine	19	12938578	12944489	-3.71183	0.000205765	0.0241726	-0.114034	0.909211	-3.86955	0.000109036	-3.98899	6.63565e-05	-2.42196	0.0154371	-1.26427	0.206135	-3.98899	P+T(0.05)
Migraine	CALR	C09	irbesartan	19	12938578	12944489	-3.71183	0.000205765	0.0241726	-0.114034	0.909211	-3.86955	0.000109036	-3.98899	6.63565e-05	-2.42196	0.0154371	-1.26427	0.206135	-3.98899	P+T(0.05)
Migraine	CALR	C09	cilazapril	19	12938578	12944489	-3.71183	0.000205765	0.0241726	-0.114034	0.909211	-3.86955	0.000109036	-3.98899	6.63565e-05	-2.42196	0.0154371	-1.26427	0.206135	-3.98899	P+T(0.05)
Migraine	CALR	C09	nebivolol	19	12938578	12944489	-3.71183	0.000205765	0.0241726	-0.114034	0.909211	-3.86955	0.000109036	-3.98899	6.63565e-05	-2.42196	0.0154371	-1.26427	0.206135	-3.98899	P+T(0.05)
Migraine	EDN3	C03	torasemide	20	59300443	59325992	-3.37728	0.000732068	0.024834	-1.93197	0.053363	-3.61582	0.000299398	-3.58421	0.0003381	-3.08315	0.00204825	-2.06304	0.0391088	-3.61582	P+T(0.001)
Migraine	EDN3	C03	chlorthalidone	20	59300443	59325992	-3.37728	0.000732068	0.024834	-1.93197	0.053363	-3.61582	0.000299398	-3.58421	0.0003381	-3.08315	0.00204825	-2.06304	0.0391088	-3.61582	P+T(0.001)
Migraine	EDN3	C03	triamterene	20	59300443	59325992	-3.37728	0.000732068	0.024834	-1.93197	0.053363	-3.61582	0.000299398	-3.58421	0.0003381	-3.08315	0.00204825	-2.06304	0.0391088	-3.61582	P+T(0.001)
Migraine	EDN3	C03	spironolactone	20	59300443	59325992	-3.37728	0.000732068	0.024834	-1.93197	0.053363	-3.61582	0.000299398	-3.58421	0.0003381	-3.08315	0.00204825	-2.06304	0.0391088	-3.61582	P+T(0.001)
Migraine	EDN3	C03	bendroflumethiazide	20	59300443	59325992	-3.37728	0.000732068	0.024834	-1.93197	0.053363	-3.61582	0.000299398	-3.58421	0.0003381	-3.08315	0.00204825	-2.06304	0.0391088	-3.61582	P+T(0.001)
Migraine	EDN3	C03	metolazone	20	59300443	59325992	-3.37728	0.000732068	0.024834	-1.93197	0.053363	-3.61582	0.000299398	-3.58421	0.0003381	-3.08315	0.00204825	-2.06304	0.0391088	-3.61582	P+T(0.001)
Migraine	EDN3	C03	amiloride	20	59300443	59325992	-3.37728	0.000732068	0.024834	-1.93197	0.053363	-3.61582	0.000299398	-3.58421	0.0003381	-3.08315	0.00204825	-2.06304	0.0391088	-3.61582	P+T(0.001)
Migraine	EDN3	C03	furosemide	20	59300443	59325992	-3.37728	0.000732068	0.024834	-1.93197	0.053363	-3.61582	0.000299398	-3.58421	0.0003381	-3.08315	0.00204825	-2.06304	0.0391088	-3.61582	P+T(0.001)
Migraine	EDN3	C03	eplerenone	20	59300443	59325992	-3.37728	0.000732068	0.024834	-1.93197	0.053363	-3.61582	0.000299398	-3.58421	0.0003381	-3.08315	0.00204825	-2.06304	0.0391088	-3.61582	P+T(0.001)
Migraine	EDN3	C03	hydroflumethiazide	20	59300443	59325992	-3.37728	0.000732068	0.024834	-1.93197	0.053363	-3.61582	0.000299398	-3.58421	0.0003381	-3.08315	0.00204825	-2.06304	0.0391088	-3.61582	P+T(0.001)
Migraine	EDN3	C03	indapamide	20	59300443	59325992	-3.37728	0.000732068	0.024834	-1.93197	0.053363	-3.61582	0.000299398	-3.58421	0.0003381	-3.08315	0.00204825	-2.06304	0.0391088	-3.61582	P+T(0.001)
Migraine	EDN3	C03	chlorothiazide	20	59300443	59325992	-3.37728	0.000732068	0.024834	-1.93197	0.053363	-3.61582	0.000299398	-3.58421	0.0003381	-3.08315	0.00204825	-2.06304	0.0391088	-3.61582	P+T(0.001)
Migraine	EDN3	C03	hydrochlorothiazide	20	59300443	59325992	-3.37728	0.000732068	0.024834	-1.93197	0.053363	-3.61582	0.000299398	-3.58421	0.0003381	-3.08315	0.00204825	-2.06304	0.0391088	-3.61582	P+T(0.001)
Migraine	EDN3	C03	trichlormethiazide	20	59300443	59325992	-3.37728	0.000732068	0.024834	-1.93197	0.053363	-3.61582	0.000299398	-3.58421	0.0003381	-3.08315	0.00204825	-2.06304	0.0391088	-3.61582	P+T(0.001)
Migraine	EDN3	C03	polythiazide	20	59300443	59325992	-3.37728	0.000732068	0.024834	-1.93197	0.053363	-3.61582	0.000299398	-3.58421	0.0003381	-3.08315	0.00204825	-2.06304	0.0391088	-3.61582	P+T(0.001)
Migraine	EDN3	C09	valsartan	20	59300443	59325992	-3.37728	0.000732068	0.024834	-1.93197	0.053363	-3.61582	0.000299398	-3.58421	0.0003381	-3.08315	0.00204825	-2.06304	0.0391088	-3.61582	P+T(0.001)
Migraine	EDN3	C09	ramipril	20	59300443	59325992	-3.37728	0.000732068	0.024834	-1.93197	0.053363	-3.61582	0.000299398	-3.58421	0.0003381	-3.08315	0.00204825	-2.06304	0.0391088	-3.61582	P+T(0.001)
Migraine	EDN3	C09	olmesartan	20	59300443	59325992	-3.37728	0.000732068	0.024834	-1.93197	0.053363	-3.61582	0.000299398	-3.58421	0.0003381	-3.08315	0.00204825	-2.06304	0.0391088	-3.61582	P+T(0.001)
Migraine	EDN3	C09	amlodipine	20	59300443	59325992	-3.37728	0.000732068	0.024834	-1.93197	0.053363	-3.61582	0.000299398	-3.58421	0.0003381	-3.08315	0.00204825	-2.06304	0.0391088	-3.61582	P+T(0.001)
Migraine	EDN3	C09	fosinopril	20	59300443	59325992	-3.37728	0.000732068	0.024834	-1.93197	0.053363	-3.61582	0.000299398	-3.58421	0.0003381	-3.08315	0.00204825	-2.06304	0.0391088	-3.61582	P+T(0.001)
Migraine	EDN3	C09	trandolapril	20	59300443	59325992	-3.37728	0.000732068	0.024834	-1.93197	0.053363	-3.61582	0.000299398	-3.58421	0.0003381	-3.08315	0.00204825	-2.06304	0.0391088	-3.61582	P+T(0.001)
Migraine	EDN3	C09	lercanidipine	20	59300443	59325992	-3.37728	0.000732068	0.024834	-1.93197	0.053363	-3.61582	0.000299398	-3.58421	0.0003381	-3.08315	0.00204825	-2.06304	0.0391088	-3.61582	P+T(0.001)
Migraine	EDN3	C09	benazepril	20	59300443	59325992	-3.37728	0.000732068	0.024834	-1.93197	0.053363	-3.61582	0.000299398	-3.58421	0.0003381	-3.08315	0.00204825	-2.06304	0.0391088	-3.61582	P+T(0.001)
Migraine	EDN3	C09	enalapril	20	59300443	59325992	-3.37728	0.000732068	0.024834	-1.93197	0.053363	-3.61582	0.000299398	-3.58421	0.0003381	-3.08315	0.00204825	-2.06304	0.0391088	-3.61582	P+T(0.001)
Migraine	EDN3	C09	bisoprolol	20	59300443	59325992	-3.37728	0.000732068	0.024834	-1.93197	0.053363	-3.61582	0.000299398	-3.58421	0.0003381	-3.08315	0.00204825	-2.06304	0.0391088	-3.61582	P+T(0.001)
Migraine	EDN3	C09	verapamil	20	59300443	59325992	-3.37728	0.000732068	0.024834	-1.93197	0.053363	-3.61582	0.000299398	-3.58421	0.0003381	-3.08315	0.00204825	-2.06304	0.0391088	-3.61582	P+T(0.001)
Migraine	EDN3	C09	losartan	20	59300443	59325992	-3.37728	0.000732068	0.024834	-1.93197	0.053363	-3.61582	0.000299398	-3.58421	0.0003381	-3.08315	0.00204825	-2.06304	0.0391088	-3.61582	P+T(0.001)
Migraine	EDN3	C09	moexipril	20	59300443	59325992	-3.37728	0.000732068	0.024834	-1.93197	0.053363	-3.61582	0.000299398	-3.58421	0.0003381	-3.08315	0.00204825	-2.06304	0.0391088	-3.61582	P+T(0.001)
Migraine	EDN3	C09	lisinopril	20	59300443	59325992	-3.37728	0.000732068	0.024834	-1.93197	0.053363	-3.61582	0.000299398	-3.58421	0.0003381	-3.08315	0.00204825	-2.06304	0.0391088	-3.61582	P+T(0.001)
Migraine	EDN3	C09	perindopril	20	59300443	59325992	-3.37728	0.000732068	0.024834	-1.93197	0.053363	-3.61582	0.000299398	-3.58421	0.0003381	-3.08315	0.00204825	-2.06304	0.0391088	-3.61582	P+T(0.001)
Migraine	EDN3	C09	indapamide	20	59300443	59325992	-3.37728	0.000732068	0.024834	-1.93197	0.053363	-3.61582	0.000299398	-3.58421	0.0003381	-3.08315	0.00204825	-2.06304	0.0391088	-3.61582	P+T(0.001)
Migraine	EDN3	C09	eprosartan	20	59300443	59325992	-3.37728	0.000732068	0.024834	-1.93197	0.053363	-3.61582	0.000299398	-3.58421	0.0003381	-3.08315	0.00204825	-2.06304	0.0391088	-3.61582	P+T(0.001)
Migraine	EDN3	C09	quinapril	20	59300443	59325992	-3.37728	0.000732068	0.024834	-1.93197	0.053363	-3.61582	0.000299398	-3.58421	0.0003381	-3.08315	0.00204825	-2.06304	0.0391088	-3.61582	P+T(0.001)
Migraine	EDN3	C09	telmisartan	20	59300443	59325992	-3.37728	0.000732068	0.024834	-1.93197	0.053363	-3.61582	0.000299398	-3.58421	0.0003381	-3.08315	0.00204825	-2.06304	0.0391088	-3.61582	P+T(0.001)
Migraine	EDN3	C09	hydrochlorothiazide	20	59300443	59325992	-3.37728	0.000732068	0.024834	-1.93197	0.053363	-3.61582	0.000299398	-3.58421	0.0003381	-3.08315	0.00204825	-2.06304	0.0391088	-3.61582	P+T(0.001)
Migraine	EDN3	C09	felodipine	20	59300443	59325992	-3.37728	0.000732068	0.024834	-1.93197	0.053363	-3.61582	0.000299398	-3.58421	0.0003381	-3.08315	0.00204825	-2.06304	0.0391088	-3.61582	P+T(0.001)
Migraine	EDN3	C09	irbesartan	20	59300443	59325992	-3.37728	0.000732068	0.024834	-1.93197	0.053363	-3.61582	0.000299398	-3.58421	0.0003381	-3.08315	0.00204825	-2.06304	0.0391088	-3.61582	P+T(0.001)
Migraine	EDN3	C09	captopril	20	59300443	59325992	-3.37728	0.000732068	0.024834	-1.93197	0.053363	-3.61582	0.000299398	-3.58421	0.0003381	-3.08315	0.00204825	-2.06304	0.0391088	-3.61582	P+T(0.001)
Migraine	EDN3	C09	cilazapril	20	59300443	59325992	-3.37728	0.000732068	0.024834	-1.93197	0.053363	-3.61582	0.000299398	-3.58421	0.0003381	-3.08315	0.00204825	-2.06304	0.0391088	-3.61582	P+T(0.001)
Migraine	EDN3	C09	nebivolol	20	59300443	59325992	-3.37728	0.000732068	0.024834	-1.93197	0.053363	-3.61582	0.000299398	-3.58421	0.0003381	-3.08315	0.00204825	-2.06304	0.0391088	-3.61582	P+T(0.001)
Migraine	SREBF2	C03	torasemide	22	41833079	41907307	-3.92296	8.74689e-05	0.00234222	-2.70875	0.00675374	-3.45471	0.000550875	-3.36033	0.000778503	-4.21061	2.54677e-05	-3.98227	6.82599e-05	-4.21061	PRScs
Migraine	SREBF2	C03	chlorthalidone	22	41833079	41907307	-3.92296	8.74689e-05	0.00234222	-2.70875	0.00675374	-3.45471	0.000550875	-3.36033	0.000778503	-4.21061	2.54677e-05	-3.98227	6.82599e-05	-4.21061	PRScs
Migraine	SREBF2	C03	furosemide	22	41833079	41907307	-3.92296	8.74689e-05	0.00234222	-2.70875	0.00675374	-3.45471	0.000550875	-3.36033	0.000778503	-4.21061	2.54677e-05	-3.98227	6.82599e-05	-4.21061	PRScs
Migraine	SREBF2	C03	hydroflumethiazide	22	41833079	41907307	-3.92296	8.74689e-05	0.00234222	-2.70875	0.00675374	-3.45471	0.000550875	-3.36033	0.000778503	-4.21061	2.54677e-05	-3.98227	6.82599e-05	-4.21061	PRScs
Migraine	SREBF2	C03	bumetanide	22	41833079	41907307	-3.92296	8.74689e-05	0.00234222	-2.70875	0.00675374	-3.45471	0.000550875	-3.36033	0.000778503	-4.21061	2.54677e-05	-3.98227	6.82599e-05	-4.21061	PRScs
Migraine	SREBF2	C03	polythiazide	22	41833079	41907307	-3.92296	8.74689e-05	0.00234222	-2.70875	0.00675374	-3.45471	0.000550875	-3.36033	0.000778503	-4.21061	2.54677e-05	-3.98227	6.82599e-05	-4.21061	PRScs

## Sheet: S5
Ensembl	ATC	Drug_name	Uniprot_ID	Symbol
ENSG00000117601	C03	torasemide	P01008	SERPINC1
ENSG00000117601	C03	chlorthalidone	P01008	SERPINC1
ENSG00000117601	C03	triamterene	P01008	SERPINC1
ENSG00000117601	C03	spironolactone	P01008	SERPINC1
ENSG00000117601	C03	bendroflumethiazide	P01008	SERPINC1
ENSG00000117601	C03	metolazone	P01008	SERPINC1
ENSG00000117601	C03	furosemide	P01008	SERPINC1
ENSG00000117601	C03	hydroflumethiazide	P01008	SERPINC1
ENSG00000117601	C03	indapamide	P01008	SERPINC1
ENSG00000117601	C03	chlorothiazide	P01008	SERPINC1
ENSG00000117601	C03	bumetanide	P01008	SERPINC1
ENSG00000117601	C03	hydrochlorothiazide	P01008	SERPINC1
ENSG00000117601	C03	trichlormethiazide	P01008	SERPINC1
ENSG00000117601	C03	polythiazide	P01008	SERPINC1
ENSG00000117601	C03	cyclothiazide	P01008	SERPINC1
ENSG00000117601	C03	quinethazone	P01008	SERPINC1
ENSG00000117601	C09	indapamide	P01008	SERPINC1
ENSG00000117601	C09	hydrochlorothiazide	P01008	SERPINC1
ENSG00000118298	C03	cyclothiazide	Q9ULX7	CA14
ENSG00000134184	C09	telmisartan	P09488	GSTM1
ENSG00000134184	C09	irbesartan	P09488	GSTM1
ENSG00000134184	C09	lercanidipine	P09488	GSTM1
ENSG00000134184	C09	captopril	P09488	GSTM1
ENSG00000136634	C09	ramipril	P22301	IL10
ENSG00000136634	C09	trandolapril	P22301	IL10
ENSG00000136634	C09	bisoprolol	P22301	IL10
ENSG00000136634	C09	verapamil	P22301	IL10
ENSG00000136634	C09	lisinopril	P22301	IL10
ENSG00000136634	C09	perindopril	P22301	IL10
ENSG00000136634	C09	captopril	P22301	IL10
ENSG00000136634	C09	enalapril	P22301	IL10
ENSG00000160818	C03	ticrynafen		GPATCH4
ENSG00000160818	C03	conivaptan		GPATCH4
ENSG00000160818	C03	xipamide		GPATCH4
ENSG00000160818	C03	piretanide		GPATCH4
ENSG00000160818	C03	mefruside		GPATCH4
ENSG00000160818	C03	cyclopenthiazide		GPATCH4
ENSG00000160818	C03	amiloride		GPATCH4
ENSG00000160818	C03	mersalyl		GPATCH4
ENSG00000160818	C03	muzolimine		GPATCH4
ENSG00000160818	C03	canrenoic acid		GPATCH4
ENSG00000160818	C03	meticrane		GPATCH4
ENSG00000160818	C09	quinapril		GPATCH4
ENSG00000160818	C09	perindopril		GPATCH4
ENSG00000160818	C09	eprosartan		GPATCH4
ENSG00000160818	C09	azilsartan medoxomil		GPATCH4
ENSG00000160818	C09	aliskiren		GPATCH4
ENSG00000160818	C09	losartan		GPATCH4
ENSG00000160818	C09	spirapril		GPATCH4
ENSG00000160818	C09	enalapril		GPATCH4
ENSG00000160818	C09	moexipril		GPATCH4
ENSG00000160818	C09	benazepril		GPATCH4
ENSG00000160818	C09	fosinopril		GPATCH4
ENSG00000160818	C09	lisinopril		GPATCH4
ENSG00000121966	C09	enalapril	P61073	CXCR4
ENSG00000121966	C09	captopril	P61073	CXCR4
ENSG00000171132	C09	valsartan	Q02156	PRKCE
ENSG00000171132	C09	olmesartan	Q02156	PRKCE
ENSG00000171132	C09	losartan	Q02156	PRKCE
ENSG00000171132	C09	eprosartan	Q02156	PRKCE
ENSG00000171132	C09	telmisartan	Q02156	PRKCE
ENSG00000171132	C09	irbesartan	Q02156	PRKCE
ENSG00000171132	C09	captopril	Q02156	PRKCE
ENSG00000172037	C03	torasemide	P55268	LAMB2
ENSG00000172037	C03	chlorthalidone	P55268	LAMB2
ENSG00000172037	C03	triamterene	P55268	LAMB2
ENSG00000172037	C03	spironolactone	P55268	LAMB2
ENSG00000172037	C03	bendroflumethiazide	P55268	LAMB2
ENSG00000172037	C03	metolazone	P55268	LAMB2
ENSG00000172037	C03	amiloride	P55268	LAMB2
ENSG00000172037	C03	furosemide	P55268	LAMB2
ENSG00000172037	C03	hydroflumethiazide	P55268	LAMB2
ENSG00000172037	C03	indapamide	P55268	LAMB2
ENSG00000172037	C03	chlorothiazide	P55268	LAMB2
ENSG00000172037	C03	bumetanide	P55268	LAMB2
ENSG00000172037	C03	hydrochlorothiazide	P55268	LAMB2
ENSG00000172037	C03	trichlormethiazide	P55268	LAMB2
ENSG00000172037	C03	polythiazide	P55268	LAMB2
ENSG00000172037	C03	cyclothiazide	P55268	LAMB2
ENSG00000172037	C03	quinethazone	P55268	LAMB2
ENSG00000172037	C03	piretanide	P55268	LAMB2
ENSG00000172037	C09	enalapril	P55268	LAMB2
ENSG00000172037	C09	indapamide	P55268	LAMB2
ENSG00000172037	C09	hydrochlorothiazide	P55268	LAMB2
ENSG00000172037	C09	captopril	P55268	LAMB2
ENSG00000118785	C03	torasemide	P10451	SPP1
ENSG00000118785	C03	chlorthalidone	P10451	SPP1
ENSG00000118785	C03	triamterene	P10451	SPP1
ENSG00000118785	C03	spironolactone	P10451	SPP1
ENSG00000118785	C03	furosemide	P10451	SPP1
ENSG00000118785	C03	hydroflumethiazide	P10451	SPP1
ENSG00000118785	C03	bumetanide	P10451	SPP1
ENSG00000118785	C03	polythiazide	P10451	SPP1
ENSG00000118785	C03	tolvaptan	P10451	SPP1
ENSG00000145723	C09	enalapril	Q9NXP7	GIN1
ENSG00000145723	C09	captopril	Q9NXP7	GIN1
ENSG00000145730	C09	telmisartan	P19021	PAM
ENSG00000145730	C09	irbesartan	P19021	PAM
ENSG00000124813	C09	enalapril	Q13950	RUNX2
ENSG00000124813	C09	captopril	Q13950	RUNX2
ENSG00000179344	C03	ticrynafen	P01920	HLA-DQB1
ENSG00000179344	C03	conivaptan	P01920	HLA-DQB1
ENSG00000179344	C03	xipamide	P01920	HLA-DQB1
ENSG00000179344	C03	piretanide	P01920	HLA-DQB1
ENSG00000179344	C03	mefruside	P01920	HLA-DQB1
ENSG00000179344	C03	cyclopenthiazide	P01920	HLA-DQB1
ENSG00000179344	C03	amiloride	P01920	HLA-DQB1
ENSG00000179344	C03	mersalyl	P01920	HLA-DQB1
ENSG00000179344	C03	muzolimine	P01920	HLA-DQB1
ENSG00000179344	C03	canrenoic acid	P01920	HLA-DQB1
ENSG00000179344	C03	meticrane	P01920	HLA-DQB1
ENSG00000179344	C09	quinapril	P01920	HLA-DQB1
ENSG00000179344	C09	perindopril	P01920	HLA-DQB1
ENSG00000179344	C09	eprosartan	P01920	HLA-DQB1
ENSG00000179344	C09	azilsartan medoxomil	P01920	HLA-DQB1
ENSG00000179344	C09	aliskiren	P01920	HLA-DQB1
ENSG00000179344	C09	losartan	P01920	HLA-DQB1
ENSG00000179344	C09	spirapril	P01920	HLA-DQB1
ENSG00000179344	C09	enalapril	P01920	HLA-DQB1
ENSG00000179344	C09	moexipril	P01920	HLA-DQB1
ENSG00000179344	C09	benazepril	P01920	HLA-DQB1
ENSG00000179344	C09	fosinopril	P01920	HLA-DQB1
ENSG00000179344	C09	lisinopril	P01920	HLA-DQB1
ENSG00000196126	C03	torasemide	P01911	HLA-DRB1
ENSG00000196126	C03	chlorthalidone	P01911	HLA-DRB1
ENSG00000196126	C03	triamterene	P01911	HLA-DRB1
ENSG00000196126	C03	spironolactone	P01911	HLA-DRB1
ENSG00000196126	C03	bendroflumethiazide	P01911	HLA-DRB1
ENSG00000196126	C03	metolazone	P01911	HLA-DRB1
ENSG00000196126	C03	furosemide	P01911	HLA-DRB1
ENSG00000196126	C03	hydroflumethiazide	P01911	HLA-DRB1
ENSG00000196126	C03	indapamide	P01911	HLA-DRB1
ENSG00000196126	C03	chlorothiazide	P01911	HLA-DRB1
ENSG00000196126	C03	bumetanide	P01911	HLA-DRB1
ENSG00000196126	C03	hydrochlorothiazide	P01911	HLA-DRB1
ENSG00000196126	C03	trichlormethiazide	P01911	HLA-DRB1
ENSG00000196126	C03	polythiazide	P01911	HLA-DRB1
ENSG00000196126	C03	cyclothiazide	P01911	HLA-DRB1
ENSG00000196126	C03	quinethazone	P01911	HLA-DRB1
ENSG00000196126	C09	enalapril	P01911	HLA-DRB1
ENSG00000196126	C09	captopril	P01911	HLA-DRB1
ENSG00000196126	C09	ramipril	P01911	HLA-DRB1
ENSG00000196126	C09	lisinopril	P01911	HLA-DRB1
ENSG00000196126	C09	indapamide	P01911	HLA-DRB1
ENSG00000196126	C09	hydrochlorothiazide	P01911	HLA-DRB1
ENSG00000196126	C09	quinapril	P01911	HLA-DRB1
ENSG00000204520	C03	ticrynafen	Q29983	MICA
ENSG00000204520	C03	conivaptan	Q29983	MICA
ENSG00000204520	C03	xipamide	Q29983	MICA
ENSG00000204520	C03	piretanide	Q29983	MICA
ENSG00000204520	C03	mefruside	Q29983	MICA
ENSG00000204520	C03	cyclopenthiazide	Q29983	MICA
ENSG00000204520	C03	amiloride	Q29983	MICA
ENSG00000204520	C03	mersalyl	Q29983	MICA
ENSG00000204520	C03	muzolimine	Q29983	MICA
ENSG00000204520	C03	canrenoic acid	Q29983	MICA
ENSG00000204520	C03	meticrane	Q29983	MICA
ENSG00000204520	C09	quinapril	Q29983	MICA
ENSG00000204520	C09	perindopril	Q29983	MICA
ENSG00000204520	C09	eprosartan	Q29983	MICA
ENSG00000204520	C09	azilsartan medoxomil	Q29983	MICA
ENSG00000204520	C09	aliskiren	Q29983	MICA
ENSG00000204520	C09	losartan	Q29983	MICA
ENSG00000204520	C09	spirapril	Q29983	MICA
ENSG00000204520	C09	enalapril	Q29983	MICA
ENSG00000204520	C09	moexipril	Q29983	MICA
ENSG00000204520	C09	benazepril	Q29983	MICA
ENSG00000204520	C09	fosinopril	Q29983	MICA
ENSG00000204520	C09	lisinopril	Q29983	MICA
ENSG00000226314	C03	ticrynafen	A0AAX7UKY8	ZKSCAN8P1
ENSG00000226314	C03	conivaptan	A0AAX7UKY8	ZKSCAN8P1
ENSG00000226314	C03	xipamide	A0AAX7UKY8	ZKSCAN8P1
ENSG00000226314	C03	piretanide	A0AAX7UKY8	ZKSCAN8P1
ENSG00000226314	C03	mefruside	A0AAX7UKY8	ZKSCAN8P1
ENSG00000226314	C03	cyclopenthiazide	A0AAX7UKY8	ZKSCAN8P1
ENSG00000226314	C03	amiloride	A0AAX7UKY8	ZKSCAN8P1
ENSG00000226314	C03	mersalyl	A0AAX7UKY8	ZKSCAN8P1
ENSG00000226314	C03	muzolimine	A0AAX7UKY8	ZKSCAN8P1
ENSG00000226314	C03	canrenoic acid	A0AAX7UKY8	ZKSCAN8P1
ENSG00000226314	C03	meticrane	A0AAX7UKY8	ZKSCAN8P1
ENSG00000226314	C09	quinapril	A0AAX7UKY8	ZKSCAN8P1
ENSG00000226314	C09	perindopril	A0AAX7UKY8	ZKSCAN8P1
ENSG00000226314	C09	eprosartan	A0AAX7UKY8	ZKSCAN8P1
ENSG00000226314	C09	azilsartan medoxomil	A0AAX7UKY8	ZKSCAN8P1
ENSG00000226314	C09	aliskiren	A0AAX7UKY8	ZKSCAN8P1
ENSG00000226314	C09	losartan	A0AAX7UKY8	ZKSCAN8P1
ENSG00000226314	C09	spirapril	A0AAX7UKY8	ZKSCAN8P1
ENSG00000226314	C09	enalapril	A0AAX7UKY8	ZKSCAN8P1
ENSG00000226314	C09	moexipril	A0AAX7UKY8	ZKSCAN8P1
ENSG00000226314	C09	benazepril	A0AAX7UKY8	ZKSCAN8P1
ENSG00000226314	C09	fosinopril	A0AAX7UKY8	ZKSCAN8P1
ENSG00000226314	C09	lisinopril	A0AAX7UKY8	ZKSCAN8P1
ENSG00000049541	C09	ramipril	P35250	RFC2
ENSG00000049541	C09	amlodipine	P35250	RFC2
ENSG00000049541	C09	telmisartan	P35250	RFC2
ENSG00000049541	C09	enalapril	P35250	RFC2
ENSG00000049541	C09	captopril	P35250	RFC2
ENSG00000136573	C09	telmisartan	P51451	BLK
ENSG00000136573	C09	irbesartan	P51451	BLK
ENSG00000136573	C09	enalapril	P51451	BLK
ENSG00000136573	C09	captopril	P51451	BLK
ENSG00000110921	C03	torasemide	Q03426	MVK
ENSG00000110921	C03	chlorthalidone	Q03426	MVK
ENSG00000110921	C03	triamterene	Q03426	MVK
ENSG00000110921	C03	spironolactone	Q03426	MVK
ENSG00000110921	C03	bendroflumethiazide	Q03426	MVK
ENSG00000110921	C03	metolazone	Q03426	MVK
ENSG00000110921	C03	amiloride	Q03426	MVK
ENSG00000110921	C03	furosemide	Q03426	MVK
ENSG00000110921	C03	hydroflumethiazide	Q03426	MVK
ENSG00000110921	C03	indapamide	Q03426	MVK
ENSG00000110921	C03	chlorothiazide	Q03426	MVK
ENSG00000110921	C03	bumetanide	Q03426	MVK
ENSG00000110921	C03	hydrochlorothiazide	Q03426	MVK
ENSG00000110921	C03	trichlormethiazide	Q03426	MVK
ENSG00000110921	C03	polythiazide	Q03426	MVK
ENSG00000110921	C03	cyclothiazide	Q03426	MVK
ENSG00000110921	C03	quinethazone	Q03426	MVK
ENSG00000110921	C03	piretanide	Q03426	MVK
ENSG00000110921	C09	enalapril	Q03426	MVK
ENSG00000110921	C09	indapamide	Q03426	MVK
ENSG00000110921	C09	hydrochlorothiazide	Q03426	MVK
ENSG00000110921	C09	captopril	Q03426	MVK
ENSG00000151490	C03	torasemide	Q16827	PTPRO
ENSG00000151490	C03	chlorthalidone	Q16827	PTPRO
ENSG00000151490	C03	triamterene	Q16827	PTPRO
ENSG00000151490	C03	spironolactone	Q16827	PTPRO
ENSG00000151490	C03	bendroflumethiazide	Q16827	PTPRO
ENSG00000151490	C03	metolazone	Q16827	PTPRO
ENSG00000151490	C03	amiloride	Q16827	PTPRO
ENSG00000151490	C03	furosemide	Q16827	PTPRO
ENSG00000151490	C03	hydroflumethiazide	Q16827	PTPRO
ENSG00000151490	C03	indapamide	Q16827	PTPRO
ENSG00000151490	C03	chlorothiazide	Q16827	PTPRO
ENSG00000151490	C03	bumetanide	Q16827	PTPRO
ENSG00000151490	C03	hydrochlorothiazide	Q16827	PTPRO
ENSG00000151490	C03	trichlormethiazide	Q16827	PTPRO
ENSG00000151490	C03	polythiazide	Q16827	PTPRO
ENSG00000151490	C03	cyclothiazide	Q16827	PTPRO
ENSG00000151490	C03	quinethazone	Q16827	PTPRO
ENSG00000151490	C03	piretanide	Q16827	PTPRO
ENSG00000151490	C09	enalapril	Q16827	PTPRO
ENSG00000151490	C09	indapamide	Q16827	PTPRO
ENSG00000151490	C09	hydrochlorothiazide	Q16827	PTPRO
ENSG00000151490	C09	captopril	Q16827	PTPRO
ENSG00000174456	C03	ticrynafen	Q8N812	C12orf76
ENSG00000174456	C03	conivaptan	Q8N812	C12orf76
ENSG00000174456	C03	xipamide	Q8N812	C12orf76
ENSG00000174456	C03	piretanide	Q8N812	C12orf76
ENSG00000174456	C03	mefruside	Q8N812	C12orf76
ENSG00000174456	C03	cyclopenthiazide	Q8N812	C12orf76
ENSG00000174456	C03	amiloride	Q8N812	C12orf76
ENSG00000174456	C03	mersalyl	Q8N812	C12orf76
ENSG00000174456	C03	muzolimine	Q8N812	C12orf76
ENSG00000174456	C03	canrenoic acid	Q8N812	C12orf76
ENSG00000174456	C03	meticrane	Q8N812	C12orf76
ENSG00000174456	C09	quinapril	Q8N812	C12orf76
ENSG00000174456	C09	perindopril	Q8N812	C12orf76
ENSG00000174456	C09	eprosartan	Q8N812	C12orf76
ENSG00000174456	C09	azilsartan medoxomil	Q8N812	C12orf76
ENSG00000174456	C09	aliskiren	Q8N812	C12orf76
ENSG00000174456	C09	losartan	Q8N812	C12orf76
ENSG00000174456	C09	spirapril	Q8N812	C12orf76
ENSG00000174456	C09	enalapril	Q8N812	C12orf76
ENSG00000174456	C09	moexipril	Q8N812	C12orf76
ENSG00000174456	C09	benazepril	Q8N812	C12orf76
ENSG00000174456	C09	fosinopril	Q8N812	C12orf76
ENSG00000174456	C09	lisinopril	Q8N812	C12orf76
ENSG00000125257	C03	hydrochlorothiazide	O15439	ABCC4
ENSG00000125257	C09	verapamil	O15439	ABCC4
ENSG00000125257	C09	hydrochlorothiazide	O15439	ABCC4
ENSG00000125257	C09	enalapril	O15439	ABCC4
ENSG00000125257	C09	captopril	O15439	ABCC4
ENSG00000136156	C03	torasemide	Q9Y287	ITM2B
ENSG00000136156	C03	chlorthalidone	Q9Y287	ITM2B
ENSG00000136156	C03	triamterene	Q9Y287	ITM2B
ENSG00000136156	C03	spironolactone	Q9Y287	ITM2B
ENSG00000136156	C03	bendroflumethiazide	Q9Y287	ITM2B
ENSG00000136156	C03	metolazone	Q9Y287	ITM2B
ENSG00000136156	C03	amiloride	Q9Y287	ITM2B
ENSG00000136156	C03	furosemide	Q9Y287	ITM2B
ENSG00000136156	C03	eplerenone	Q9Y287	ITM2B
ENSG00000136156	C03	hydroflumethiazide	Q9Y287	ITM2B
ENSG00000136156	C03	indapamide	Q9Y287	ITM2B
ENSG00000136156	C03	chlorothiazide	Q9Y287	ITM2B
ENSG00000136156	C03	hydrochlorothiazide	Q9Y287	ITM2B
ENSG00000136156	C03	trichlormethiazide	Q9Y287	ITM2B
ENSG00000136156	C03	polythiazide	Q9Y287	ITM2B
ENSG00000136156	C09	valsartan	Q9Y287	ITM2B
ENSG00000136156	C09	ramipril	Q9Y287	ITM2B
ENSG00000136156	C09	olmesartan	Q9Y287	ITM2B
ENSG00000136156	C09	amlodipine	Q9Y287	ITM2B
ENSG00000136156	C09	fosinopril	Q9Y287	ITM2B
ENSG00000136156	C09	trandolapril	Q9Y287	ITM2B
ENSG00000136156	C09	lercanidipine	Q9Y287	ITM2B
ENSG00000136156	C09	benazepril	Q9Y287	ITM2B
ENSG00000136156	C09	enalapril	Q9Y287	ITM2B
ENSG00000136156	C09	bisoprolol	Q9Y287	ITM2B
ENSG00000136156	C09	verapamil	Q9Y287	ITM2B
ENSG00000136156	C09	losartan	Q9Y287	ITM2B
ENSG00000136156	C09	moexipril	Q9Y287	ITM2B
ENSG00000136156	C09	lisinopril	Q9Y287	ITM2B
ENSG00000136156	C09	perindopril	Q9Y287	ITM2B
ENSG00000136156	C09	indapamide	Q9Y287	ITM2B
ENSG00000136156	C09	eprosartan	Q9Y287	ITM2B
ENSG00000136156	C09	quinapril	Q9Y287	ITM2B
ENSG00000136156	C09	telmisartan	Q9Y287	ITM2B
ENSG00000136156	C09	hydrochlorothiazide	Q9Y287	ITM2B
ENSG00000136156	C09	felodipine	Q9Y287	ITM2B
ENSG00000136156	C09	irbesartan	Q9Y287	ITM2B
ENSG00000136156	C09	captopril	Q9Y287	ITM2B
ENSG00000136156	C09	cilazapril	Q9Y287	ITM2B
ENSG00000136156	C09	nebivolol	Q9Y287	ITM2B
ENSG00000074803	C03	bumetanide	Q13621	SLC12A1
ENSG00000074803	C03	furosemide	Q13621	SLC12A1
ENSG00000074803	C03	ethacrynic acid	Q13621	SLC12A1
ENSG00000074803	C03	torsemide	Q13621	SLC12A1
ENSG00000074803	C03	torasemide	Q13621	SLC12A1
ENSG00000074803	C03	chlorthalidone	Q13621	SLC12A1
ENSG00000074803	C03	hydroflumethiazide	Q13621	SLC12A1
ENSG00000074803	C03	etacrynic acid	Q13621	SLC12A1
ENSG00000074803	C03	quinethazone	Q13621	SLC12A1
ENSG00000074803	C03	piretanide	Q13621	SLC12A1
ENSG00000074803	C03	potassium	Q13621	SLC12A1
ENSG00000074803	C03	triamterene	Q13621	SLC12A1
ENSG00000074803	C03	spironolactone	Q13621	SLC12A1
ENSG00000074803	C03	eplerenone	Q13621	SLC12A1
ENSG00000074803	C09	enalapril	Q13621	SLC12A1
ENSG00000074803	C09	captopril	Q13621	SLC12A1
ENSG00000140463	C03	torasemide	Q96RK4	BBS4
ENSG00000140463	C03	chlorthalidone	Q96RK4	BBS4
ENSG00000140463	C03	triamterene	Q96RK4	BBS4
ENSG00000140463	C03	spironolactone	Q96RK4	BBS4
ENSG00000140463	C03	bendroflumethiazide	Q96RK4	BBS4
ENSG00000140463	C03	metolazone	Q96RK4	BBS4
ENSG00000140463	C03	amiloride	Q96RK4	BBS4
ENSG00000140463	C03	furosemide	Q96RK4	BBS4
ENSG00000140463	C03	eplerenone	Q96RK4	BBS4
ENSG00000140463	C03	hydroflumethiazide	Q96RK4	BBS4
ENSG00000140463	C03	indapamide	Q96RK4	BBS4
ENSG00000140463	C03	chlorothiazide	Q96RK4	BBS4
ENSG00000140463	C03	hydrochlorothiazide	Q96RK4	BBS4
ENSG00000140463	C03	trichlormethiazide	Q96RK4	BBS4
ENSG00000140463	C03	polythiazide	Q96RK4	BBS4
ENSG00000140463	C09	valsartan	Q96RK4	BBS4
ENSG00000140463	C09	ramipril	Q96RK4	BBS4
ENSG00000140463	C09	olmesartan	Q96RK4	BBS4
ENSG00000140463	C09	amlodipine	Q96RK4	BBS4
ENSG00000140463	C09	fosinopril	Q96RK4	BBS4
ENSG00000140463	C09	trandolapril	Q96RK4	BBS4
ENSG00000140463	C09	lercanidipine	Q96RK4	BBS4
ENSG00000140463	C09	benazepril	Q96RK4	BBS4
ENSG00000140463	C09	enalapril	Q96RK4	BBS4
ENSG00000140463	C09	bisoprolol	Q96RK4	BBS4
ENSG00000140463	C09	verapamil	Q96RK4	BBS4
ENSG00000140463	C09	losartan	Q96RK4	BBS4
ENSG00000140463	C09	moexipril	Q96RK4	BBS4
ENSG00000140463	C09	lisinopril	Q96RK4	BBS4
ENSG00000140463	C09	perindopril	Q96RK4	BBS4
ENSG00000140463	C09	indapamide	Q96RK4	BBS4
ENSG00000140463	C09	eprosartan	Q96RK4	BBS4
ENSG00000140463	C09	quinapril	Q96RK4	BBS4
ENSG00000140463	C09	telmisartan	Q96RK4	BBS4
ENSG00000140463	C09	hydrochlorothiazide	Q96RK4	BBS4
ENSG00000140463	C09	felodipine	Q96RK4	BBS4
ENSG00000140463	C09	irbesartan	Q96RK4	BBS4
ENSG00000140463	C09	captopril	Q96RK4	BBS4
ENSG00000140463	C09	cilazapril	Q96RK4	BBS4
ENSG00000140463	C09	nebivolol	Q96RK4	BBS4
ENSG00000197299	C09	telmisartan	P54132	BLM
ENSG00000197299	C09	irbesartan	P54132	BLM
ENSG00000124067	C03	bumetanide	Q9UP95	SLC12A4
ENSG00000196296	C03	bendroflumethiazide	O14983	ATP2A1
ENSG00000196296	C03	trichlormethiazide	O14983	ATP2A1
ENSG00000196557	C09	verapamil	O95180	CACNA1H
ENSG00000196557	C09	felodipine	O95180	CACNA1H
ENSG00000196557	C09	nitrendipine	O95180	CACNA1H
ENSG00000196557	C09	manidipine	O95180	CACNA1H
ENSG00000257017	C03	torasemide	P00738	HP
ENSG00000257017	C03	chlorthalidone	P00738	HP
ENSG00000257017	C03	triamterene	P00738	HP
ENSG00000257017	C03	spironolactone	P00738	HP
ENSG00000257017	C03	bendroflumethiazide	P00738	HP
ENSG00000257017	C03	metolazone	P00738	HP
ENSG00000257017	C03	amiloride	P00738	HP
ENSG00000257017	C03	furosemide	P00738	HP
ENSG00000257017	C03	eplerenone	P00738	HP
ENSG00000257017	C03	hydroflumethiazide	P00738	HP
ENSG00000257017	C03	indapamide	P00738	HP
ENSG00000257017	C03	chlorothiazide	P00738	HP
ENSG00000257017	C03	hydrochlorothiazide	P00738	HP
ENSG00000257017	C03	trichlormethiazide	P00738	HP
ENSG00000257017	C03	polythiazide	P00738	HP
ENSG00000257017	C09	ramipril	P00738	HP
ENSG00000257017	C09	trandolapril	P00738	HP
ENSG00000257017	C09	bisoprolol	P00738	HP
ENSG00000257017	C09	verapamil	P00738	HP
ENSG00000257017	C09	lisinopril	P00738	HP
ENSG00000257017	C09	perindopril	P00738	HP
ENSG00000257017	C09	captopril	P00738	HP
ENSG00000257017	C09	valsartan	P00738	HP
ENSG00000257017	C09	olmesartan	P00738	HP
ENSG00000257017	C09	amlodipine	P00738	HP
ENSG00000257017	C09	fosinopril	P00738	HP
ENSG00000257017	C09	lercanidipine	P00738	HP
ENSG00000257017	C09	benazepril	P00738	HP
ENSG00000257017	C09	enalapril	P00738	HP
ENSG00000257017	C09	losartan	P00738	HP
ENSG00000257017	C09	moexipril	P00738	HP
ENSG00000257017	C09	indapamide	P00738	HP
ENSG00000257017	C09	eprosartan	P00738	HP
ENSG00000257017	C09	quinapril	P00738	HP
ENSG00000257017	C09	telmisartan	P00738	HP
ENSG00000257017	C09	hydrochlorothiazide	P00738	HP
ENSG00000257017	C09	felodipine	P00738	HP
ENSG00000257017	C09	irbesartan	P00738	HP
ENSG00000257017	C09	cilazapril	P00738	HP
ENSG00000257017	C09	nebivolol	P00738	HP
ENSG00000141522	C03	torasemide	P52565	ARHGDIA
ENSG00000141522	C03	chlorthalidone	P52565	ARHGDIA
ENSG00000141522	C03	triamterene	P52565	ARHGDIA
ENSG00000141522	C03	spironolactone	P52565	ARHGDIA
ENSG00000141522	C03	bendroflumethiazide	P52565	ARHGDIA
ENSG00000141522	C03	metolazone	P52565	ARHGDIA
ENSG00000141522	C03	amiloride	P52565	ARHGDIA
ENSG00000141522	C03	furosemide	P52565	ARHGDIA
ENSG00000141522	C03	hydroflumethiazide	P52565	ARHGDIA
ENSG00000141522	C03	indapamide	P52565	ARHGDIA
ENSG00000141522	C03	chlorothiazide	P52565	ARHGDIA
ENSG00000141522	C03	bumetanide	P52565	ARHGDIA
ENSG00000141522	C03	hydrochlorothiazide	P52565	ARHGDIA
ENSG00000141522	C03	trichlormethiazide	P52565	ARHGDIA
ENSG00000141522	C03	polythiazide	P52565	ARHGDIA
ENSG00000141522	C03	cyclothiazide	P52565	ARHGDIA
ENSG00000141522	C03	quinethazone	P52565	ARHGDIA
ENSG00000141522	C03	piretanide	P52565	ARHGDIA
ENSG00000141522	C09	enalapril	P52565	ARHGDIA
ENSG00000141522	C09	indapamide	P52565	ARHGDIA
ENSG00000141522	C09	hydrochlorothiazide	P52565	ARHGDIA
ENSG00000141522	C09	captopril	P52565	ARHGDIA
ENSG00000141837	C03	spironolactone	O00555	CACNA1A
ENSG00000141837	C09	verapamil	O00555	CACNA1A
ENSG00000141837	C09	nitrendipine	O00555	CACNA1A
ENSG00000141837	C09	manidipine	O00555	CACNA1A
ENSG00000179218	C03	torasemide	P27797	CALR
ENSG00000179218	C03	chlorthalidone	P27797	CALR
ENSG00000179218	C03	triamterene	P27797	CALR
ENSG00000179218	C03	spironolactone	P27797	CALR
ENSG00000179218	C03	bendroflumethiazide	P27797	CALR
ENSG00000179218	C03	metolazone	P27797	CALR
ENSG00000179218	C03	amiloride	P27797	CALR
ENSG00000179218	C03	furosemide	P27797	CALR
ENSG00000179218	C03	eplerenone	P27797	CALR
ENSG00000179218	C03	hydroflumethiazide	P27797	CALR
ENSG00000179218	C03	indapamide	P27797	CALR
ENSG00000179218	C03	chlorothiazide	P27797	CALR
ENSG00000179218	C03	hydrochlorothiazide	P27797	CALR
ENSG00000179218	C03	trichlormethiazide	P27797	CALR
ENSG00000179218	C03	polythiazide	P27797	CALR
ENSG00000179218	C09	ramipril	P27797	CALR
ENSG00000179218	C09	trandolapril	P27797	CALR
ENSG00000179218	C09	bisoprolol	P27797	CALR
ENSG00000179218	C09	verapamil	P27797	CALR
ENSG00000179218	C09	lisinopril	P27797	CALR
ENSG00000179218	C09	perindopril	P27797	CALR
ENSG00000179218	C09	captopril	P27797	CALR
ENSG00000179218	C09	valsartan	P27797	CALR
ENSG00000179218	C09	olmesartan	P27797	CALR
ENSG00000179218	C09	amlodipine	P27797	CALR
ENSG00000179218	C09	fosinopril	P27797	CALR
ENSG00000179218	C09	lercanidipine	P27797	CALR
ENSG00000179218	C09	benazepril	P27797	CALR
ENSG00000179218	C09	enalapril	P27797	CALR
ENSG00000179218	C09	losartan	P27797	CALR
ENSG00000179218	C09	moexipril	P27797	CALR
ENSG00000179218	C09	indapamide	P27797	CALR
ENSG00000179218	C09	eprosartan	P27797	CALR
ENSG00000179218	C09	quinapril	P27797	CALR
ENSG00000179218	C09	telmisartan	P27797	CALR
ENSG00000179218	C09	hydrochlorothiazide	P27797	CALR
ENSG00000179218	C09	felodipine	P27797	CALR
ENSG00000179218	C09	irbesartan	P27797	CALR
ENSG00000179218	C09	cilazapril	P27797	CALR
ENSG00000179218	C09	nebivolol	P27797	CALR
ENSG00000124205	C03	torasemide	P14138	EDN3
ENSG00000124205	C03	chlorthalidone	P14138	EDN3
ENSG00000124205	C03	triamterene	P14138	EDN3
ENSG00000124205	C03	spironolactone	P14138	EDN3
ENSG00000124205	C03	bendroflumethiazide	P14138	EDN3
ENSG00000124205	C03	metolazone	P14138	EDN3
ENSG00000124205	C03	amiloride	P14138	EDN3
ENSG00000124205	C03	furosemide	P14138	EDN3
ENSG00000124205	C03	eplerenone	P14138	EDN3
ENSG00000124205	C03	hydroflumethiazide	P14138	EDN3
ENSG00000124205	C03	indapamide	P14138	EDN3
ENSG00000124205	C03	chlorothiazide	P14138	EDN3
ENSG00000124205	C03	hydrochlorothiazide	P14138	EDN3
ENSG00000124205	C03	trichlormethiazide	P14138	EDN3
ENSG00000124205	C03	polythiazide	P14138	EDN3
ENSG00000124205	C09	valsartan	P14138	EDN3
ENSG00000124205	C09	ramipril	P14138	EDN3
ENSG00000124205	C09	olmesartan	P14138	EDN3
ENSG00000124205	C09	amlodipine	P14138	EDN3
ENSG00000124205	C09	fosinopril	P14138	EDN3
ENSG00000124205	C09	trandolapril	P14138	EDN3
ENSG00000124205	C09	lercanidipine	P14138	EDN3
ENSG00000124205	C09	benazepril	P14138	EDN3
ENSG00000124205	C09	enalapril	P14138	EDN3
ENSG00000124205	C09	bisoprolol	P14138	EDN3
ENSG00000124205	C09	verapamil	P14138	EDN3
ENSG00000124205	C09	losartan	P14138	EDN3
ENSG00000124205	C09	moexipril	P14138	EDN3
ENSG00000124205	C09	lisinopril	P14138	EDN3
ENSG00000124205	C09	perindopril	P14138	EDN3
ENSG00000124205	C09	indapamide	P14138	EDN3
ENSG00000124205	C09	eprosartan	P14138	EDN3
ENSG00000124205	C09	quinapril	P14138	EDN3
ENSG00000124205	C09	telmisartan	P14138	EDN3
ENSG00000124205	C09	hydrochlorothiazide	P14138	EDN3
ENSG00000124205	C09	felodipine	P14138	EDN3
ENSG00000124205	C09	irbesartan	P14138	EDN3
ENSG00000124205	C09	captopril	P14138	EDN3
ENSG00000124205	C09	cilazapril	P14138	EDN3
ENSG00000124205	C09	nebivolol	P14138	EDN3
ENSG00000100197	C09	amlodipine	P10635	CYP2D6
ENSG00000100197	C09	lercanidipine	P10635	CYP2D6
ENSG00000100197	C09	verapamil	P10635	CYP2D6
ENSG00000100197	C09	felodipine	P10635	CYP2D6
ENSG00000100197	C09	nebivolol	P10635	CYP2D6
ENSG00000100197	C09	manidipine	P10635	CYP2D6
ENSG00000100393	C09	bisoprolol	Q09472	EP300
ENSG00000100393	C09	verapamil	Q09472	EP300
ENSG00000100393	C09	losartan	Q09472	EP300
ENSG00000100393	C09	felodipine	Q09472	EP300
ENSG00000198911	C03	torasemide	Q12772	SREBF2
ENSG00000198911	C03	chlorthalidone	Q12772	SREBF2
ENSG00000198911	C03	furosemide	Q12772	SREBF2
ENSG00000198911	C03	hydroflumethiazide	Q12772	SREBF2
ENSG00000198911	C03	bumetanide	Q12772	SREBF2
ENSG00000198911	C03	polythiazide	Q12772	SREBF2
ENSG00000116701	C09	enalapril	P19878	NCF2
ENSG00000116701	C09	captopril	P19878	NCF2
ENSG00000116127	C03	bendroflumethiazide	Q8TCU4	ALMS1
ENSG00000116127	C03	trichlormethiazide	Q8TCU4	ALMS1
ENSG00000116127	C03	conivaptan	Q8TCU4	ALMS1
ENSG00000116127	C03	torasemide	Q8TCU4	ALMS1
ENSG00000116127	C03	chlorthalidone	Q8TCU4	ALMS1
ENSG00000116127	C03	triamterene	Q8TCU4	ALMS1
ENSG00000116127	C03	spironolactone	Q8TCU4	ALMS1
ENSG00000116127	C03	metolazone	Q8TCU4	ALMS1
ENSG00000116127	C03	amiloride	Q8TCU4	ALMS1
ENSG00000116127	C03	furosemide	Q8TCU4	ALMS1
ENSG00000116127	C03	eplerenone	Q8TCU4	ALMS1
ENSG00000116127	C03	hydroflumethiazide	Q8TCU4	ALMS1
ENSG00000116127	C03	indapamide	Q8TCU4	ALMS1
ENSG00000116127	C03	chlorothiazide	Q8TCU4	ALMS1
ENSG00000116127	C03	hydrochlorothiazide	Q8TCU4	ALMS1
ENSG00000116127	C03	polythiazide	Q8TCU4	ALMS1
ENSG00000116127	C03	bumetanide	Q8TCU4	ALMS1
ENSG00000116127	C03	tolvaptan	Q8TCU4	ALMS1
ENSG00000116127	C03	cyclothiazide	Q8TCU4	ALMS1
ENSG00000116127	C03	quinethazone	Q8TCU4	ALMS1
ENSG00000116127	C09	telmisartan	Q8TCU4	ALMS1
ENSG00000116127	C09	irbesartan	Q8TCU4	ALMS1
ENSG00000116127	C09	valsartan	Q8TCU4	ALMS1
ENSG00000116127	C09	ramipril	Q8TCU4	ALMS1
ENSG00000116127	C09	olmesartan	Q8TCU4	ALMS1
ENSG00000116127	C09	amlodipine	Q8TCU4	ALMS1
ENSG00000116127	C09	fosinopril	Q8TCU4	ALMS1
ENSG00000116127	C09	trandolapril	Q8TCU4	ALMS1
ENSG00000116127	C09	lercanidipine	Q8TCU4	ALMS1
ENSG00000116127	C09	benazepril	Q8TCU4	ALMS1
ENSG00000116127	C09	enalapril	Q8TCU4	ALMS1
ENSG00000116127	C09	bisoprolol	Q8TCU4	ALMS1
ENSG00000116127	C09	verapamil	Q8TCU4	ALMS1
ENSG00000116127	C09	losartan	Q8TCU4	ALMS1
ENSG00000116127	C09	moexipril	Q8TCU4	ALMS1
ENSG00000116127	C09	lisinopril	Q8TCU4	ALMS1
ENSG00000116127	C09	perindopril	Q8TCU4	ALMS1
ENSG00000116127	C09	indapamide	Q8TCU4	ALMS1
ENSG00000116127	C09	eprosartan	Q8TCU4	ALMS1
ENSG00000116127	C09	quinapril	Q8TCU4	ALMS1
ENSG00000116127	C09	hydrochlorothiazide	Q8TCU4	ALMS1
ENSG00000116127	C09	felodipine	Q8TCU4	ALMS1
ENSG00000116127	C09	captopril	Q8TCU4	ALMS1
ENSG00000116127	C09	cilazapril	Q8TCU4	ALMS1
ENSG00000116127	C09	nebivolol	Q8TCU4	ALMS1
ENSG00000116127	C09	sacubitril	Q8TCU4	ALMS1
ENSG00000204872	C03	ticrynafen	Q9UHF3	NAT8B
ENSG00000204872	C03	conivaptan	Q9UHF3	NAT8B
ENSG00000204872	C03	xipamide	Q9UHF3	NAT8B
ENSG00000204872	C03	piretanide	Q9UHF3	NAT8B
ENSG00000204872	C03	mefruside	Q9UHF3	NAT8B
ENSG00000204872	C03	cyclopenthiazide	Q9UHF3	NAT8B
ENSG00000204872	C03	amiloride	Q9UHF3	NAT8B
ENSG00000204872	C03	mersalyl	Q9UHF3	NAT8B
ENSG00000204872	C03	muzolimine	Q9UHF3	NAT8B
ENSG00000204872	C03	canrenoic acid	Q9UHF3	NAT8B
ENSG00000204872	C03	meticrane	Q9UHF3	NAT8B
ENSG00000204872	C09	quinapril	Q9UHF3	NAT8B
ENSG00000204872	C09	perindopril	Q9UHF3	NAT8B
ENSG00000204872	C09	eprosartan	Q9UHF3	NAT8B
ENSG00000204872	C09	azilsartan medoxomil	Q9UHF3	NAT8B
ENSG00000204872	C09	aliskiren	Q9UHF3	NAT8B
ENSG00000204872	C09	losartan	Q9UHF3	NAT8B
ENSG00000204872	C09	spirapril	Q9UHF3	NAT8B
ENSG00000204872	C09	enalapril	Q9UHF3	NAT8B
ENSG00000204872	C09	moexipril	Q9UHF3	NAT8B
ENSG00000204872	C09	benazepril	Q9UHF3	NAT8B
ENSG00000204872	C09	fosinopril	Q9UHF3	NAT8B
ENSG00000204872	C09	lisinopril	Q9UHF3	NAT8B
ENSG00000090316	C09	telmisartan	Q7L5Y9	MAEA
ENSG00000090316	C09	irbesartan	Q7L5Y9	MAEA
ENSG00000197442	C09	ramipril	Q99683	MAP3K5
ENSG00000197442	C09	lisinopril	Q99683	MAP3K5
ENSG00000197442	C09	captopril	Q99683	MAP3K5
ENSG00000085563	C03	spironolactone	P08183	ABCB1
ENSG00000085563	C03	conivaptan	P08183	ABCB1
ENSG00000085563	C03	tolvaptan	P08183	ABCB1
ENSG00000085563	C09	amlodipine	P08183	ABCB1
ENSG00000085563	C09	enalapril	P08183	ABCB1
ENSG00000085563	C09	bisoprolol	P08183	ABCB1
ENSG00000085563	C09	verapamil	P08183	ABCB1
ENSG00000085563	C09	losartan	P08183	ABCB1
ENSG00000085563	C09	telmisartan	P08183	ABCB1
ENSG00000085563	C09	felodipine	P08183	ABCB1
ENSG00000085563	C09	nitrendipine	P08183	ABCB1
ENSG00000085563	C09	captopril	P08183	ABCB1
ENSG00000085563	C09	cilazapril	P08183	ABCB1
ENSG00000085563	C09	azilsartan medoxomil	P08183	ABCB1
ENSG00000085563	C09	aliskiren	P08183	ABCB1
ENSG00000128567	C09	lisinopril	O00592	PODXL
ENSG00000158517	C03	torasemide	P14598	NCF1
ENSG00000158517	C03	chlorthalidone	P14598	NCF1
ENSG00000158517	C03	furosemide	P14598	NCF1
ENSG00000158517	C03	hydroflumethiazide	P14598	NCF1
ENSG00000158517	C03	bumetanide	P14598	NCF1
ENSG00000158517	C03	polythiazide	P14598	NCF1
ENSG00000158517	C03	triamterene	P14598	NCF1
ENSG00000158517	C03	spironolactone	P14598	NCF1
ENSG00000158517	C03	bendroflumethiazide	P14598	NCF1
ENSG00000158517	C03	metolazone	P14598	NCF1
ENSG00000158517	C03	amiloride	P14598	NCF1
ENSG00000158517	C03	eplerenone	P14598	NCF1
ENSG00000158517	C03	indapamide	P14598	NCF1
ENSG00000158517	C03	chlorothiazide	P14598	NCF1
ENSG00000158517	C03	hydrochlorothiazide	P14598	NCF1
ENSG00000158517	C03	trichlormethiazide	P14598	NCF1
ENSG00000158517	C09	valsartan	P14598	NCF1
ENSG00000158517	C09	ramipril	P14598	NCF1
ENSG00000158517	C09	olmesartan	P14598	NCF1
ENSG00000158517	C09	amlodipine	P14598	NCF1
ENSG00000158517	C09	fosinopril	P14598	NCF1
ENSG00000158517	C09	trandolapril	P14598	NCF1
ENSG00000158517	C09	lercanidipine	P14598	NCF1
ENSG00000158517	C09	benazepril	P14598	NCF1
ENSG00000158517	C09	enalapril	P14598	NCF1
ENSG00000158517	C09	bisoprolol	P14598	NCF1
ENSG00000158517	C09	verapamil	P14598	NCF1
ENSG00000158517	C09	losartan	P14598	NCF1
ENSG00000158517	C09	moexipril	P14598	NCF1
ENSG00000158517	C09	lisinopril	P14598	NCF1
ENSG00000158517	C09	perindopril	P14598	NCF1
ENSG00000158517	C09	indapamide	P14598	NCF1
ENSG00000158517	C09	eprosartan	P14598	NCF1
ENSG00000158517	C09	quinapril	P14598	NCF1
ENSG00000158517	C09	telmisartan	P14598	NCF1
ENSG00000158517	C09	hydrochlorothiazide	P14598	NCF1
ENSG00000158517	C09	felodipine	P14598	NCF1
ENSG00000158517	C09	irbesartan	P14598	NCF1
ENSG00000158517	C09	captopril	P14598	NCF1
ENSG00000158517	C09	cilazapril	P14598	NCF1
ENSG00000158517	C09	nebivolol	P14598	NCF1
ENSG00000197816	C03	ticrynafen	Q9P1Z9	CCDC180
ENSG00000197816	C03	conivaptan	Q9P1Z9	CCDC180
ENSG00000197816	C03	xipamide	Q9P1Z9	CCDC180
ENSG00000197816	C03	piretanide	Q9P1Z9	CCDC180
ENSG00000197816	C03	mefruside	Q9P1Z9	CCDC180
ENSG00000197816	C03	cyclopenthiazide	Q9P1Z9	CCDC180
ENSG00000197816	C03	amiloride	Q9P1Z9	CCDC180
ENSG00000197816	C03	mersalyl	Q9P1Z9	CCDC180
ENSG00000197816	C03	muzolimine	Q9P1Z9	CCDC180
ENSG00000197816	C03	canrenoic acid	Q9P1Z9	CCDC180
ENSG00000197816	C03	meticrane	Q9P1Z9	CCDC180
ENSG00000197816	C09	quinapril	Q9P1Z9	CCDC180
ENSG00000197816	C09	perindopril	Q9P1Z9	CCDC180
ENSG00000197816	C09	eprosartan	Q9P1Z9	CCDC180
ENSG00000197816	C09	azilsartan medoxomil	Q9P1Z9	CCDC180
ENSG00000197816	C09	aliskiren	Q9P1Z9	CCDC180
ENSG00000197816	C09	losartan	Q9P1Z9	CCDC180
ENSG00000197816	C09	spirapril	Q9P1Z9	CCDC180
ENSG00000197816	C09	enalapril	Q9P1Z9	CCDC180
ENSG00000197816	C09	moexipril	Q9P1Z9	CCDC180
ENSG00000197816	C09	benazepril	Q9P1Z9	CCDC180
ENSG00000197816	C09	fosinopril	Q9P1Z9	CCDC180
ENSG00000197816	C09	lisinopril	Q9P1Z9	CCDC180
ENSG00000103313	C03	torasemide	O15553	MEFV
ENSG00000103313	C03	chlorthalidone	O15553	MEFV
ENSG00000103313	C03	triamterene	O15553	MEFV
ENSG00000103313	C03	spironolactone	O15553	MEFV
ENSG00000103313	C03	bendroflumethiazide	O15553	MEFV
ENSG00000103313	C03	metolazone	O15553	MEFV
ENSG00000103313	C03	furosemide	O15553	MEFV
ENSG00000103313	C03	hydroflumethiazide	O15553	MEFV
ENSG00000103313	C03	indapamide	O15553	MEFV
ENSG00000103313	C03	chlorothiazide	O15553	MEFV
ENSG00000103313	C03	bumetanide	O15553	MEFV
ENSG00000103313	C03	hydrochlorothiazide	O15553	MEFV
ENSG00000103313	C03	trichlormethiazide	O15553	MEFV
ENSG00000103313	C03	polythiazide	O15553	MEFV
ENSG00000103313	C03	cyclothiazide	O15553	MEFV
ENSG00000103313	C03	quinethazone	O15553	MEFV
ENSG00000103313	C09	indapamide	O15553	MEFV
ENSG00000103313	C09	hydrochlorothiazide	O15553	MEFV
ENSG00000103522	C03	torasemide	Q9HBE5	IL21R
ENSG00000103522	C03	chlorthalidone	Q9HBE5	IL21R
ENSG00000103522	C03	triamterene	Q9HBE5	IL21R
ENSG00000103522	C03	spironolactone	Q9HBE5	IL21R
ENSG00000103522	C03	furosemide	Q9HBE5	IL21R
ENSG00000103522	C03	hydroflumethiazide	Q9HBE5	IL21R
ENSG00000103522	C03	bumetanide	Q9HBE5	IL21R
ENSG00000103522	C03	polythiazide	Q9HBE5	IL21R
ENSG00000103522	C03	tolvaptan	Q9HBE5	IL21R
ENSG00000131471	C03	torasemide	Q16853	AOC3
ENSG00000131471	C03	chlorthalidone	Q16853	AOC3
ENSG00000131471	C03	triamterene	Q16853	AOC3
ENSG00000131471	C03	spironolactone	Q16853	AOC3
ENSG00000131471	C03	bendroflumethiazide	Q16853	AOC3
ENSG00000131471	C03	metolazone	Q16853	AOC3
ENSG00000131471	C03	amiloride	Q16853	AOC3
ENSG00000131471	C03	furosemide	Q16853	AOC3
ENSG00000131471	C03	eplerenone	Q16853	AOC3
ENSG00000131471	C03	hydroflumethiazide	Q16853	AOC3
ENSG00000131471	C03	indapamide	Q16853	AOC3
ENSG00000131471	C03	chlorothiazide	Q16853	AOC3
ENSG00000131471	C03	hydrochlorothiazide	Q16853	AOC3
ENSG00000131471	C03	trichlormethiazide	Q16853	AOC3
ENSG00000131471	C03	polythiazide	Q16853	AOC3
ENSG00000131471	C09	valsartan	Q16853	AOC3
ENSG00000131471	C09	ramipril	Q16853	AOC3
ENSG00000131471	C09	olmesartan	Q16853	AOC3
ENSG00000131471	C09	amlodipine	Q16853	AOC3
ENSG00000131471	C09	fosinopril	Q16853	AOC3
ENSG00000131471	C09	trandolapril	Q16853	AOC3
ENSG00000131471	C09	lercanidipine	Q16853	AOC3
ENSG00000131471	C09	benazepril	Q16853	AOC3
ENSG00000131471	C09	enalapril	Q16853	AOC3
ENSG00000131471	C09	bisoprolol	Q16853	AOC3
ENSG00000131471	C09	verapamil	Q16853	AOC3
ENSG00000131471	C09	losartan	Q16853	AOC3
ENSG00000131471	C09	moexipril	Q16853	AOC3
ENSG00000131471	C09	lisinopril	Q16853	AOC3
ENSG00000131471	C09	perindopril	Q16853	AOC3
ENSG00000131471	C09	indapamide	Q16853	AOC3
ENSG00000131471	C09	eprosartan	Q16853	AOC3
ENSG00000131471	C09	quinapril	Q16853	AOC3
ENSG00000131471	C09	telmisartan	Q16853	AOC3
ENSG00000131471	C09	hydrochlorothiazide	Q16853	AOC3
ENSG00000131471	C09	felodipine	Q16853	AOC3
ENSG00000131471	C09	irbesartan	Q16853	AOC3
ENSG00000131471	C09	captopril	Q16853	AOC3
ENSG00000131471	C09	cilazapril	Q16853	AOC3
ENSG00000131471	C09	nebivolol	Q16853	AOC3

## Sheet: S6
Symbol	Phenotype	ATC	PP.H0.abf	PP.H1.abf	PP.H2.abf	PP.H3.abf	PP.H4.abf	PP.H4/(PP.H4+PP.H3)
SERPINC1	Migraine	C03	1.45361e-258	0.607678	4.29713e-259	0.179428	0.212894	0.542651
SERPINC1	Migraine	C09	1.45361e-258	0.607678	4.29713e-259	0.179428	0.212894	0.542651
CA14	Migraine	C03	5.77917e-11	0.552494	2.65329e-11	0.253462	0.194044	0.433612
GSTM1	Migraine	C09	0	0.328811	0	0.0546095	0.61658	0.918638
IL10	Migraine	C09	3.66564e-27	0.796144	6.88938e-28	0.149577	0.0542795	0.266263
GPATCH4	Migraine	C03	1.68773e-27	0.187313	6.68663e-28	0.0734725	0.739214	0.909593
GPATCH4	Migraine	C09	1.68773e-27	0.187313	6.68663e-28	0.0734725	0.739214	0.909593
CXCR4	Migraine	C09	0.000190999	0.805482	3.76557e-05	0.158767	0.0355222	0.182832
PRKCE	Migraine	C09	2.94653e-46	0.701372	1.106e-46	0.263229	0.0353983	0.118536
LAMB2	Migraine	C03	5.69357e-67	0.841815	8.36896e-68	0.123704	0.0344813	0.217981
LAMB2	Migraine	C09	5.69357e-67	0.841815	8.36896e-68	0.123704	0.0344813	0.217981
SPP1	Migraine	C03	0	0.64671	0	0.344789	0.00850081	0.0240619
GIN1	Migraine	C09	5.75181e-65	0.315238	5.89413e-65	0.322676	0.362086	0.528777
PAM	Migraine	C09	0	0.200773	0	0.179757	0.61947	0.775086
RUNX2	Migraine	C09	0	0.800623	0	0.192667	0.00670978	0.0336537
HLA-DQB1	Migraine	C03	0	0.187053	0	0.763463	0.049484	0.0608699
HLA-DQB1	Migraine	C09	0	0.187053	0	0.763463	0.049484	0.0608699
HLA-DRB1	Migraine	C03	0	0.198427	0	0.796627	0.00494554	0.00616979
HLA-DRB1	Migraine	C09	0	0.198427	0	0.796627	0.00494554	0.00616979
MICA	Migraine	C03	0	0.153684	0	0.844766	0.00154979	0.00183122
MICA	Migraine	C09	0	0.153684	0	0.844766	0.00154979	0.00183122
ZKSCAN8P1	Migraine	C03	5.89213e-98	0.0721631	6.51092e-97	0.797285	0.130551	0.140705
ZKSCAN8P1	Migraine	C09	5.89213e-98	0.0721631	6.51092e-97	0.797285	0.130551	0.140705
RFC2	Migraine	C09	5.5115e-59	0.387121	8.65882e-59	0.60818	0.00469838	0.00766608
BLK	Migraine	C09	0	0.488305	0	0.490426	0.021269	0.0415659
MVK	Migraine	C03	1.07784e-25	0.724913	3.1992e-26	0.215106	0.0599806	0.218042
MVK	Migraine	C09	1.07784e-25	0.724913	3.1992e-26	0.215106	0.0599806	0.218042
PTPRO	Migraine	C03	2.22281e-36	0.564386	1.41508e-36	0.359221	0.0763931	0.175369
PTPRO	Migraine	C09	2.22281e-36	0.564386	1.41508e-36	0.359221	0.0763931	0.175369
C12orf76	Migraine	C03	4.21756e-41	0.711138	9.49767e-42	0.160015	0.128847	0.446051
C12orf76	Migraine	C09	4.21756e-41	0.711138	9.49767e-42	0.160015	0.128847	0.446051
ABCC4	Migraine	C03	0	0.605365	0	0.151548	0.243087	0.61598
ABCC4	Migraine	C09	0	0.605365	0	0.151548	0.243087	0.61598
ITM2B	Migraine	C03	2.14644e-145	0.654033	1.09928e-145	0.334945	0.0110225	0.0318598
ITM2B	Migraine	C09	2.14644e-145	0.654033	1.09928e-145	0.334945	0.0110225	0.0318598
SLC12A1	Migraine	C03	0	0.779537	0	0.0775941	0.142869	0.64804
SLC12A1	Migraine	C09	0	0.779537	0	0.0775941	0.142869	0.64804
BBS4	Migraine	C03	2.4425e-267	0.832621	4.62414e-268	0.157622	0.00975642	0.0582896
BBS4	Migraine	C09	2.4425e-267	0.832621	4.62414e-268	0.157622	0.00975642	0.0582896
BLM	Migraine	C09	0	0.0629453	0	0.0127296	0.924325	0.986415
SLC12A4	Migraine	C03	5.36367e-38	0.446109	6.36037e-38	0.528983	0.0249079	0.044969
ATP2A1	Migraine	C03	1.87538e-22	0.764668	3.66385e-23	0.149304	0.0860277	0.365559
CACNA1H	Migraine	C09	5.12277e-47	0.752848	1.61204e-47	0.236897	0.0102553	0.0414937
HP	Migraine	C03	0	0.0559824	0	0.943532	0.000485099	0.000513866
HP	Migraine	C09	0	0.0559824	0	0.943532	0.000485099	0.000513866
CACNA1A	Migraine	C03	8.61753e-22	0.634736	4.79643e-22	0.353276	0.0119882	0.0328207
CACNA1A	Migraine	C09	8.61753e-22	0.634736	4.79643e-22	0.353276	0.0119882	0.0328207
CALR	Migraine	C03	0.582258	0.0838241	0.281806	0.0405584	0.0115527	0.221693
CALR	Migraine	C09	0.582258	0.0838241	0.281806	0.0405584	0.0115527	0.221693
EDN3	Migraine	C03	0.863361	0.0868953	0.0428087	0.00430597	0.0026286	0.379057
EDN3	Migraine	C09	0.863361	0.0868953	0.0428087	0.00430597	0.0026286	0.379057
CYP2D6	Migraine	C09	3.78623e-259	0.210788	1.37714e-258	0.766662	0.0225505	0.0285735
EP300	Migraine	C09	3.35707e-162	0.169147	1.60154e-161	0.80692	0.0239324	0.0288046
SREBF2	Migraine	C03	0.00603589	0.141091	0.0295932	0.69162	0.13166	0.159922
NCF2	Migraine without aura	C09	1.11085e-68	0.196064	4.48526e-69	0.0784392	0.725497	0.902431
GPATCH4	Migraine without aura	C03	2.47189e-27	0.274343	2.02537e-27	0.224285	0.501372	0.690922
GPATCH4	Migraine without aura	C09	2.47189e-27	0.274343	2.02537e-27	0.224285	0.501372	0.690922
ALMS1	Migraine without aura	C03	0	0.378735	0	0.138032	0.483233	0.777821
ALMS1	Migraine without aura	C09	0	0.378735	0	0.138032	0.483233	0.777821
NAT8B	Migraine without aura	C03	9.48453e-119	0.604307	3.27147e-119	0.208255	0.187439	0.473697
NAT8B	Migraine without aura	C09	9.48453e-119	0.604307	3.27147e-119	0.208255	0.187439	0.473697
LAMB2	Migraine without aura	C03	3.9e-68	0.0576629	6.35907e-67	0.940209	0.00212767	0.00225786
LAMB2	Migraine without aura	C09	3.9e-68	0.0576629	6.35907e-67	0.940209	0.00212767	0.00225786
MAEA	Migraine without aura	C09	1.94582e-55	0.0159709	1.15699e-53	0.949597	0.0344323	0.0349911
MAP3K5	Migraine without aura	C09	0	0.836664	0	0.120876	0.0424601	0.259955
MICA	Migraine without aura	C03	0	0.307914	0	0.676261	0.0158256	0.0228666
MICA	Migraine without aura	C09	0	0.307914	0	0.676261	0.0158256	0.0228666
ZKSCAN8P1	Migraine without aura	C03	2.8157e-98	0.0344849	2.6034e-98	0.0309502	0.934565	0.967944
ZKSCAN8P1	Migraine without aura	C09	2.8157e-98	0.0344849	2.6034e-98	0.0309502	0.934565	0.967944
RFC2	Migraine without aura	C09	1.09732e-58	0.770745	2.93594e-59	0.206194	0.0230613	0.100592
ABCB1	Migraine without aura	C03	3.80625e-28	0.796213	8.9345e-29	0.18688	0.0169063	0.0829609
ABCB1	Migraine without aura	C09	3.80625e-28	0.796213	8.9345e-29	0.18688	0.0169063	0.0829609
PODXL	Migraine without aura	C09	4.50079e-28	0.790694	1.14679e-28	0.20146	0.00784643	0.0374879
NCF1	Migraine without aura	C03	2.37526e-99	0.803901	5.49757e-100	0.186054	0.0100455	0.0512266
NCF1	Migraine without aura	C09	2.37526e-99	0.803901	5.49757e-100	0.186054	0.0100455	0.0512266
SLC12A1	Migraine without aura	C03	0	0.200566	0	0.336827	0.462607	0.578668
SLC12A1	Migraine without aura	C09	0	0.200566	0	0.336827	0.462607	0.578668
BBS4	Migraine without aura	C03	1.9792e-267	0.674688	9.10659e-268	0.310419	0.0148931	0.0457811
BBS4	Migraine without aura	C09	1.9792e-267	0.674688	9.10659e-268	0.310419	0.0148931	0.0457811
MEFV	Migraine without aura	C03	0	0.574769	0	0.177582	0.247649	0.582388
MEFV	Migraine without aura	C09	0	0.574769	0	0.177582	0.247649	0.582388
IL21R	Migraine without aura	C03	3.00629e-262	0.727825	1.07949e-262	0.261334	0.0108402	0.0398282
AOC3	Migraine without aura	C03	0.987128	0.00651348	0.00586371	3.82345e-05	0.000456802	0.922764
AOC3	Migraine without aura	C09	0.987128	0.00651348	0.00586371	3.82345e-05	0.000456802	0.922764
CACNA1A	Migraine without aura	C03	3.08916e-23	0.0227536	1.32608e-21	0.976739	0.000507194	0.000519004
CACNA1A	Migraine without aura	C09	3.08916e-23	0.0227536	1.32608e-21	0.976739	0.000507194	0.000519004
CALR	Migraine without aura	C03	0.0193575	0.00278678	0.829323	0.119363	0.0291691	0.196382
CALR	Migraine without aura	C09	0.0193575	0.00278678	0.829323	0.119363	0.0291691	0.196382
SREBF2	Migraine without aura	C03	0.0292338	0.68335	0.00740399	0.172964	0.107049	0.382301

## Sheet: S7
Diseases	Symbol	Z (OTTERS)	P_FDR (OTTERS)	ATC	Drug Name	Colocalization probability	INTACT
Migraine with aura	NCF2	-3.57947	0.0422451	C09	enalapril	0.902431	0.942408
Migraine with aura	NCF2	-3.57947	0.0422451	C09	captopril	0.902431	0.942408
Migraine with aura	GPATCH4	5.55578	2.3893e-05	C03	ticrynafen	0.690922	0.999969
Migraine with aura	GPATCH4	5.55578	2.3893e-05	C03	conivaptan	0.690922	0.999969
Migraine with aura	GPATCH4	5.55578	2.3893e-05	C03	xipamide	0.690922	0.999969
Migraine with aura	GPATCH4	5.55578	2.3893e-05	C03	piretanide	0.690922	0.999969
Migraine with aura	GPATCH4	5.55578	2.3893e-05	C03	mefruside	0.690922	0.999969
Migraine with aura	GPATCH4	5.55578	2.3893e-05	C03	cyclopenthiazide	0.690922	0.999969
Migraine with aura	GPATCH4	5.55578	2.3893e-05	C03	amiloride	0.690922	0.999969
Migraine with aura	GPATCH4	5.55578	2.3893e-05	C03	mersalyl	0.690922	0.999969
Migraine with aura	GPATCH4	5.55578	2.3893e-05	C03	muzolimine	0.690922	0.999969
Migraine with aura	GPATCH4	5.55578	2.3893e-05	C03	canrenoic acid	0.690922	0.999969
Migraine with aura	GPATCH4	5.55578	2.3893e-05	C03	meticrane	0.690922	0.999969
Migraine with aura	GPATCH4	5.55578	2.3893e-05	C09	quinapril	0.690922	0.999969
Migraine with aura	GPATCH4	5.55578	2.3893e-05	C09	perindopril	0.690922	0.999969
Migraine with aura	GPATCH4	5.55578	2.3893e-05	C09	eprosartan	0.690922	0.999969
Migraine with aura	GPATCH4	5.55578	2.3893e-05	C09	azilsartan medoxomil	0.690922	0.999969
Migraine with aura	GPATCH4	5.55578	2.3893e-05	C09	aliskiren	0.690922	0.999969
Migraine with aura	GPATCH4	5.55578	2.3893e-05	C09	losartan	0.690922	0.999969
Migraine with aura	GPATCH4	5.55578	2.3893e-05	C09	spirapril	0.690922	0.999969
Migraine with aura	GPATCH4	5.55578	2.3893e-05	C09	enalapril	0.690922	0.999969
Migraine with aura	GPATCH4	5.55578	2.3893e-05	C09	moexipril	0.690922	0.999969
Migraine with aura	GPATCH4	5.55578	2.3893e-05	C09	benazepril	0.690922	0.999969
Migraine with aura	GPATCH4	5.55578	2.3893e-05	C09	fosinopril	0.690922	0.999969
Migraine with aura	GPATCH4	5.55578	2.3893e-05	C09	lisinopril	0.690922	0.999969
Migraine with aura	ALMS1	4.73369	0.000840762	C03	bendroflumethiazide	0.777821	0.998834
Migraine with aura	ALMS1	4.73369	0.000840762	C03	trichlormethiazide	0.777821	0.998834
Migraine with aura	ALMS1	4.73369	0.000840762	C03	conivaptan	0.777821	0.998834
Migraine with aura	ALMS1	4.73369	0.000840762	C03	torasemide	0.777821	0.998834
Migraine with aura	ALMS1	4.73369	0.000840762	C03	chlorthalidone	0.777821	0.998834
Migraine with aura	ALMS1	4.73369	0.000840762	C03	triamterene	0.777821	0.998834
Migraine with aura	ALMS1	4.73369	0.000840762	C03	spironolactone	0.777821	0.998834
Migraine with aura	ALMS1	4.73369	0.000840762	C03	metolazone	0.777821	0.998834
Migraine with aura	ALMS1	4.73369	0.000840762	C03	amiloride	0.777821	0.998834
Migraine with aura	ALMS1	4.73369	0.000840762	C03	furosemide	0.777821	0.998834
Migraine with aura	ALMS1	4.73369	0.000840762	C03	eplerenone	0.777821	0.998834
Migraine with aura	ALMS1	4.73369	0.000840762	C03	hydroflumethiazide	0.777821	0.998834
Migraine with aura	ALMS1	4.73369	0.000840762	C03	indapamide	0.777821	0.998834
Migraine with aura	ALMS1	4.73369	0.000840762	C03	chlorothiazide	0.777821	0.998834
Migraine with aura	ALMS1	4.73369	0.000840762	C03	hydrochlorothiazide	0.777821	0.998834
Migraine with aura	ALMS1	4.73369	0.000840762	C03	polythiazide	0.777821	0.998834
Migraine with aura	ALMS1	4.73369	0.000840762	C03	bumetanide	0.777821	0.998834
Migraine with aura	ALMS1	4.73369	0.000840762	C03	tolvaptan	0.777821	0.998834
Migraine with aura	ALMS1	4.73369	0.000840762	C03	cyclothiazide	0.777821	0.998834
Migraine with aura	ALMS1	4.73369	0.000840762	C03	quinethazone	0.777821	0.998834
Migraine with aura	ALMS1	4.73369	0.000840762	C09	telmisartan	0.777821	0.998834
Migraine with aura	ALMS1	4.73369	0.000840762	C09	irbesartan	0.777821	0.998834
Migraine with aura	ALMS1	4.73369	0.000840762	C09	valsartan	0.777821	0.998834
Migraine with aura	ALMS1	4.73369	0.000840762	C09	ramipril	0.777821	0.998834
Migraine with aura	ALMS1	4.73369	0.000840762	C09	olmesartan	0.777821	0.998834
Migraine with aura	ALMS1	4.73369	0.000840762	C09	amlodipine	0.777821	0.998834
Migraine with aura	ALMS1	4.73369	0.000840762	C09	fosinopril	0.777821	0.998834
Migraine with aura	ALMS1	4.73369	0.000840762	C09	trandolapril	0.777821	0.998834
Migraine with aura	ALMS1	4.73369	0.000840762	C09	lercanidipine	0.777821	0.998834
Migraine with aura	ALMS1	4.73369	0.000840762	C09	benazepril	0.777821	0.998834
Migraine with aura	ALMS1	4.73369	0.000840762	C09	enalapril	0.777821	0.998834
Migraine with aura	ALMS1	4.73369	0.000840762	C09	bisoprolol	0.777821	0.998834
Migraine with aura	ALMS1	4.73369	0.000840762	C09	verapamil	0.777821	0.998834
Migraine with aura	ALMS1	4.73369	0.000840762	C09	losartan	0.777821	0.998834
Migraine with aura	ALMS1	4.73369	0.000840762	C09	moexipril	0.777821	0.998834
Migraine with aura	ALMS1	4.73369	0.000840762	C09	lisinopril	0.777821	0.998834
Migraine with aura	ALMS1	4.73369	0.000840762	C09	perindopril	0.777821	0.998834
Migraine with aura	ALMS1	4.73369	0.000840762	C09	indapamide	0.777821	0.998834
Migraine with aura	ALMS1	4.73369	0.000840762	C09	eprosartan	0.777821	0.998834
Migraine with aura	ALMS1	4.73369	0.000840762	C09	quinapril	0.777821	0.998834
Migraine with aura	ALMS1	4.73369	0.000840762	C09	hydrochlorothiazide	0.777821	0.998834
Migraine with aura	ALMS1	4.73369	0.000840762	C09	felodipine	0.777821	0.998834
Migraine with aura	ALMS1	4.73369	0.000840762	C09	captopril	0.777821	0.998834
Migraine with aura	ALMS1	4.73369	0.000840762	C09	cilazapril	0.777821	0.998834
Migraine with aura	ALMS1	4.73369	0.000840762	C09	nebivolol	0.777821	0.998834
Migraine with aura	ALMS1	4.73369	0.000840762	C09	sacubitril	0.777821	0.998834
Migraine with aura	NAT8B	3.56021	0.0205952	C03	ticrynafen	0.473697	0.878985
Migraine with aura	NAT8B	3.56021	0.0205952	C03	conivaptan	0.473697	0.878985
Migraine with aura	NAT8B	3.56021	0.0205952	C03	xipamide	0.473697	0.878985
Migraine with aura	NAT8B	3.56021	0.0205952	C03	piretanide	0.473697	0.878985
Migraine with aura	NAT8B	3.56021	0.0205952	C03	mefruside	0.473697	0.878985
Migraine with aura	NAT8B	3.56021	0.0205952	C03	cyclopenthiazide	0.473697	0.878985
Migraine with aura	NAT8B	3.56021	0.0205952	C03	amiloride	0.473697	0.878985
Migraine with aura	NAT8B	3.56021	0.0205952	C03	mersalyl	0.473697	0.878985
Migraine with aura	NAT8B	3.56021	0.0205952	C03	muzolimine	0.473697	0.878985
Migraine with aura	NAT8B	3.56021	0.0205952	C03	canrenoic acid	0.473697	0.878985
Migraine with aura	NAT8B	3.56021	0.0205952	C03	meticrane	0.473697	0.878985
Migraine with aura	NAT8B	3.56021	0.0205952	C09	quinapril	0.473697	0.878985
Migraine with aura	NAT8B	3.56021	0.0205952	C09	perindopril	0.473697	0.878985
Migraine with aura	NAT8B	3.56021	0.0205952	C09	eprosartan	0.473697	0.878985
Migraine with aura	NAT8B	3.56021	0.0205952	C09	azilsartan medoxomil	0.473697	0.878985
Migraine with aura	NAT8B	3.56021	0.0205952	C09	aliskiren	0.473697	0.878985
Migraine with aura	NAT8B	3.56021	0.0205952	C09	losartan	0.473697	0.878985
Migraine with aura	NAT8B	3.56021	0.0205952	C09	spirapril	0.473697	0.878985
Migraine with aura	NAT8B	3.56021	0.0205952	C09	enalapril	0.473697	0.878985
Migraine with aura	NAT8B	3.56021	0.0205952	C09	moexipril	0.473697	0.878985
Migraine with aura	NAT8B	3.56021	0.0205952	C09	benazepril	0.473697	0.878985
Migraine with aura	NAT8B	3.56021	0.0205952	C09	fosinopril	0.473697	0.878985
Migraine with aura	NAT8B	3.56021	0.0205952	C09	lisinopril	0.473697	0.878985
Migraine with aura	ZKSCAN8P1	3.61939	0.00426876	C03	ticrynafen	0.967944	0.952731
Migraine with aura	ZKSCAN8P1	3.61939	0.00426876	C03	conivaptan	0.967944	0.952731
Migraine with aura	ZKSCAN8P1	3.61939	0.00426876	C03	xipamide	0.967944	0.952731
Migraine with aura	ZKSCAN8P1	3.61939	0.00426876	C03	piretanide	0.967944	0.952731
Migraine with aura	ZKSCAN8P1	3.61939	0.00426876	C03	mefruside	0.967944	0.952731
Migraine with aura	ZKSCAN8P1	3.61939	0.00426876	C03	cyclopenthiazide	0.967944	0.952731
Migraine with aura	ZKSCAN8P1	3.61939	0.00426876	C03	amiloride	0.967944	0.952731
Migraine with aura	ZKSCAN8P1	3.61939	0.00426876	C03	mersalyl	0.967944	0.952731
Migraine with aura	ZKSCAN8P1	3.61939	0.00426876	C03	muzolimine	0.967944	0.952731
Migraine with aura	ZKSCAN8P1	3.61939	0.00426876	C03	canrenoic acid	0.967944	0.952731
Migraine with aura	ZKSCAN8P1	3.61939	0.00426876	C03	meticrane	0.967944	0.952731
Migraine with aura	ZKSCAN8P1	3.61939	0.00426876	C09	quinapril	0.967944	0.952731
Migraine with aura	ZKSCAN8P1	3.61939	0.00426876	C09	perindopril	0.967944	0.952731
Migraine with aura	ZKSCAN8P1	3.61939	0.00426876	C09	eprosartan	0.967944	0.952731
Migraine with aura	ZKSCAN8P1	3.61939	0.00426876	C09	azilsartan medoxomil	0.967944	0.952731
Migraine with aura	ZKSCAN8P1	3.61939	0.00426876	C09	aliskiren	0.967944	0.952731
Migraine with aura	ZKSCAN8P1	3.61939	0.00426876	C09	losartan	0.967944	0.952731
Migraine with aura	ZKSCAN8P1	3.61939	0.00426876	C09	spirapril	0.967944	0.952731
Migraine with aura	ZKSCAN8P1	3.61939	0.00426876	C09	enalapril	0.967944	0.952731
Migraine with aura	ZKSCAN8P1	3.61939	0.00426876	C09	moexipril	0.967944	0.952731
Migraine with aura	ZKSCAN8P1	3.61939	0.00426876	C09	benazepril	0.967944	0.952731
Migraine with aura	ZKSCAN8P1	3.61939	0.00426876	C09	fosinopril	0.967944	0.952731
Migraine with aura	ZKSCAN8P1	3.61939	0.00426876	C09	lisinopril	0.967944	0.952731
Migraine with aura	SLC12A1	-3.91721	0.00519448	C03	bumetanide	0.578668	0.965651
Migraine with aura	SLC12A1	-3.91721	0.00519448	C03	furosemide	0.578668	0.965651
Migraine with aura	SLC12A1	-3.91721	0.00519448	C03	ethacrynic acid	0.578668	0.965651
Migraine with aura	SLC12A1	-3.91721	0.00519448	C03	torsemide	0.578668	0.965651
Migraine with aura	SLC12A1	-3.91721	0.00519448	C03	torasemide	0.578668	0.965651
Migraine with aura	SLC12A1	-3.91721	0.00519448	C03	chlorthalidone	0.578668	0.965651
Migraine with aura	SLC12A1	-3.91721	0.00519448	C03	hydroflumethiazide	0.578668	0.965651
Migraine with aura	SLC12A1	-3.91721	0.00519448	C03	etacrynic acid	0.578668	0.965651
Migraine with aura	SLC12A1	-3.91721	0.00519448	C03	quinethazone	0.578668	0.965651
Migraine with aura	SLC12A1	-3.91721	0.00519448	C03	piretanide	0.578668	0.965651
Migraine with aura	SLC12A1	-3.91721	0.00519448	C03	potassium	0.578668	0.965651
Migraine with aura	SLC12A1	-3.91721	0.00519448	C03	triamterene	0.578668	0.965651
Migraine with aura	SLC12A1	-3.91721	0.00519448	C03	spironolactone	0.578668	0.965651
Migraine with aura	SLC12A1	-3.91721	0.00519448	C03	eplerenone	0.578668	0.965651
Migraine with aura	SLC12A1	-3.91721	0.00519448	C09	enalapril	0.578668	0.965651
Migraine with aura	SLC12A1	-3.91721	0.00519448	C09	captopril	0.578668	0.965651
Migraine with aura	AOC3	3.46528	0.0378547	C03	torasemide	0.922764	0.923255
Migraine with aura	AOC3	3.46528	0.0378547	C03	chlorthalidone	0.922764	0.923255
Migraine with aura	AOC3	3.46528	0.0378547	C03	triamterene	0.922764	0.923255
Migraine with aura	AOC3	3.46528	0.0378547	C03	spironolactone	0.922764	0.923255
Migraine with aura	AOC3	3.46528	0.0378547	C03	bendroflumethiazide	0.922764	0.923255
Migraine with aura	AOC3	3.46528	0.0378547	C03	metolazone	0.922764	0.923255
Migraine with aura	AOC3	3.46528	0.0378547	C03	amiloride	0.922764	0.923255
Migraine with aura	AOC3	3.46528	0.0378547	C03	furosemide	0.922764	0.923255
Migraine with aura	AOC3	3.46528	0.0378547	C03	eplerenone	0.922764	0.923255
Migraine with aura	AOC3	3.46528	0.0378547	C03	hydroflumethiazide	0.922764	0.923255
Migraine with aura	AOC3	3.46528	0.0378547	C03	indapamide	0.922764	0.923255
Migraine with aura	AOC3	3.46528	0.0378547	C03	chlorothiazide	0.922764	0.923255
Migraine with aura	AOC3	3.46528	0.0378547	C03	hydrochlorothiazide	0.922764	0.923255
Migraine with aura	AOC3	3.46528	0.0378547	C03	trichlormethiazide	0.922764	0.923255
Migraine with aura	AOC3	3.46528	0.0378547	C03	polythiazide	0.922764	0.923255
Migraine with aura	AOC3	3.46528	0.0378547	C09	valsartan	0.922764	0.923255
Migraine with aura	AOC3	3.46528	0.0378547	C09	ramipril	0.922764	0.923255
Migraine with aura	AOC3	3.46528	0.0378547	C09	olmesartan	0.922764	0.923255
Migraine with aura	AOC3	3.46528	0.0378547	C09	amlodipine	0.922764	0.923255
Migraine with aura	AOC3	3.46528	0.0378547	C09	fosinopril	0.922764	0.923255
Migraine with aura	AOC3	3.46528	0.0378547	C09	trandolapril	0.922764	0.923255
Migraine with aura	AOC3	3.46528	0.0378547	C09	lercanidipine	0.922764	0.923255
Migraine with aura	AOC3	3.46528	0.0378547	C09	benazepril	0.922764	0.923255
Migraine with aura	AOC3	3.46528	0.0378547	C09	enalapril	0.922764	0.923255
Migraine with aura	AOC3	3.46528	0.0378547	C09	bisoprolol	0.922764	0.923255
Migraine with aura	AOC3	3.46528	0.0378547	C09	verapamil	0.922764	0.923255
Migraine with aura	AOC3	3.46528	0.0378547	C09	losartan	0.922764	0.923255
Migraine with aura	AOC3	3.46528	0.0378547	C09	moexipril	0.922764	0.923255
Migraine with aura	AOC3	3.46528	0.0378547	C09	lisinopril	0.922764	0.923255
Migraine with aura	AOC3	3.46528	0.0378547	C09	perindopril	0.922764	0.923255
Migraine with aura	AOC3	3.46528	0.0378547	C09	indapamide	0.922764	0.923255
Migraine with aura	AOC3	3.46528	0.0378547	C09	eprosartan	0.922764	0.923255
Migraine with aura	AOC3	3.46528	0.0378547	C09	quinapril	0.922764	0.923255
Migraine with aura	AOC3	3.46528	0.0378547	C09	telmisartan	0.922764	0.923255
Migraine with aura	AOC3	3.46528	0.0378547	C09	hydrochlorothiazide	0.922764	0.923255
Migraine with aura	AOC3	3.46528	0.0378547	C09	felodipine	0.922764	0.923255
Migraine with aura	AOC3	3.46528	0.0378547	C09	irbesartan	0.922764	0.923255
Migraine with aura	AOC3	3.46528	0.0378547	C09	captopril	0.922764	0.923255
Migraine with aura	AOC3	3.46528	0.0378547	C09	cilazapril	0.922764	0.923255
Migraine with aura	AOC3	3.46528	0.0378547	C09	nebivolol	0.922764	0.923255
Migraine with aura	CALR	-4.24564	0.0140941	C03	torasemide	0.196382	0.965004
Migraine with aura	CALR	-4.24564	0.0140941	C03	chlorthalidone	0.196382	0.965004
Migraine with aura	CALR	-4.24564	0.0140941	C03	triamterene	0.196382	0.965004
Migraine with aura	CALR	-4.24564	0.0140941	C03	spironolactone	0.196382	0.965004
Migraine with aura	CALR	-4.24564	0.0140941	C03	bendroflumethiazide	0.196382	0.965004
Migraine with aura	CALR	-4.24564	0.0140941	C03	metolazone	0.196382	0.965004
Migraine with aura	CALR	-4.24564	0.0140941	C03	amiloride	0.196382	0.965004
Migraine with aura	CALR	-4.24564	0.0140941	C03	furosemide	0.196382	0.965004
Migraine with aura	CALR	-4.24564	0.0140941	C03	eplerenone	0.196382	0.965004
Migraine with aura	CALR	-4.24564	0.0140941	C03	hydroflumethiazide	0.196382	0.965004
Migraine with aura	CALR	-4.24564	0.0140941	C03	indapamide	0.196382	0.965004
Migraine with aura	CALR	-4.24564	0.0140941	C03	chlorothiazide	0.196382	0.965004
Migraine with aura	CALR	-4.24564	0.0140941	C03	hydrochlorothiazide	0.196382	0.965004
Migraine with aura	CALR	-4.24564	0.0140941	C03	trichlormethiazide	0.196382	0.965004
Migraine with aura	CALR	-4.24564	0.0140941	C03	polythiazide	0.196382	0.965004
Migraine with aura	CALR	-4.24564	0.0140941	C09	ramipril	0.196382	0.965004
Migraine with aura	CALR	-4.24564	0.0140941	C09	trandolapril	0.196382	0.965004
Migraine with aura	CALR	-4.24564	0.0140941	C09	bisoprolol	0.196382	0.965004
Migraine with aura	CALR	-4.24564	0.0140941	C09	verapamil	0.196382	0.965004
Migraine with aura	CALR	-4.24564	0.0140941	C09	lisinopril	0.196382	0.965004
Migraine with aura	CALR	-4.24564	0.0140941	C09	perindopril	0.196382	0.965004
Migraine with aura	CALR	-4.24564	0.0140941	C09	captopril	0.196382	0.965004
Migraine with aura	CALR	-4.24564	0.0140941	C09	valsartan	0.196382	0.965004
Migraine with aura	CALR	-4.24564	0.0140941	C09	olmesartan	0.196382	0.965004
Migraine with aura	CALR	-4.24564	0.0140941	C09	amlodipine	0.196382	0.965004
Migraine with aura	CALR	-4.24564	0.0140941	C09	fosinopril	0.196382	0.965004
Migraine with aura	CALR	-4.24564	0.0140941	C09	lercanidipine	0.196382	0.965004
Migraine with aura	CALR	-4.24564	0.0140941	C09	benazepril	0.196382	0.965004
Migraine with aura	CALR	-4.24564	0.0140941	C09	enalapril	0.196382	0.965004
Migraine with aura	CALR	-4.24564	0.0140941	C09	losartan	0.196382	0.965004
Migraine with aura	CALR	-4.24564	0.0140941	C09	moexipril	0.196382	0.965004
Migraine with aura	CALR	-4.24564	0.0140941	C09	indapamide	0.196382	0.965004
Migraine with aura	CALR	-4.24564	0.0140941	C09	eprosartan	0.196382	0.965004
Migraine with aura	CALR	-4.24564	0.0140941	C09	quinapril	0.196382	0.965004
Migraine with aura	CALR	-4.24564	0.0140941	C09	telmisartan	0.196382	0.965004
Migraine with aura	CALR	-4.24564	0.0140941	C09	hydrochlorothiazide	0.196382	0.965004
Migraine with aura	CALR	-4.24564	0.0140941	C09	felodipine	0.196382	0.965004
Migraine with aura	CALR	-4.24564	0.0140941	C09	irbesartan	0.196382	0.965004
Migraine with aura	CALR	-4.24564	0.0140941	C09	cilazapril	0.196382	0.965004
Migraine with aura	CALR	-4.24564	0.0140941	C09	nebivolol	0.196382	0.965004
Migraine	SERPINC1	-3.78941	0.0113516	C03	torasemide	0.542651	0.945034
Migraine	SERPINC1	-3.78941	0.0113516	C03	chlorthalidone	0.542651	0.945034
Migraine	SERPINC1	-3.78941	0.0113516	C03	triamterene	0.542651	0.945034
Migraine	SERPINC1	-3.78941	0.0113516	C03	spironolactone	0.542651	0.945034
Migraine	SERPINC1	-3.78941	0.0113516	C03	bendroflumethiazide	0.542651	0.945034
Migraine	SERPINC1	-3.78941	0.0113516	C03	metolazone	0.542651	0.945034
Migraine	SERPINC1	-3.78941	0.0113516	C03	furosemide	0.542651	0.945034
Migraine	SERPINC1	-3.78941	0.0113516	C03	hydroflumethiazide	0.542651	0.945034
Migraine	SERPINC1	-3.78941	0.0113516	C03	indapamide	0.542651	0.945034
Migraine	SERPINC1	-3.78941	0.0113516	C03	chlorothiazide	0.542651	0.945034
Migraine	SERPINC1	-3.78941	0.0113516	C03	bumetanide	0.542651	0.945034
Migraine	SERPINC1	-3.78941	0.0113516	C03	hydrochlorothiazide	0.542651	0.945034
Migraine	SERPINC1	-3.78941	0.0113516	C03	trichlormethiazide	0.542651	0.945034
Migraine	SERPINC1	-3.78941	0.0113516	C03	polythiazide	0.542651	0.945034
Migraine	SERPINC1	-3.78941	0.0113516	C03	cyclothiazide	0.542651	0.945034
Migraine	SERPINC1	-3.78941	0.0113516	C03	quinethazone	0.542651	0.945034
Migraine	SERPINC1	-3.78941	0.0113516	C09	indapamide	0.542651	0.945034
Migraine	SERPINC1	-3.78941	0.0113516	C09	hydrochlorothiazide	0.542651	0.945034
Migraine	CA14	-3.56195	0.0212158	C03	cyclothiazide	0.433612	0.868745
Migraine	GSTM1	-4.10722	0.00532601	C09	telmisartan	0.918638	0.989443
Migraine	GSTM1	-4.10722	0.00532601	C09	irbesartan	0.918638	0.989443
Migraine	GSTM1	-4.10722	0.00532601	C09	lercanidipine	0.918638	0.989443
Migraine	GSTM1	-4.10722	0.00532601	C09	captopril	0.918638	0.989443
Migraine	GPATCH4	4.78764	0.000729437	C03	ticrynafen	0.909593	0.999232
Migraine	GPATCH4	4.78764	0.000729437	C03	conivaptan	0.909593	0.999232
Migraine	GPATCH4	4.78764	0.000729437	C03	xipamide	0.909593	0.999232
Migraine	GPATCH4	4.78764	0.000729437	C03	piretanide	0.909593	0.999232
Migraine	GPATCH4	4.78764	0.000729437	C03	mefruside	0.909593	0.999232
Migraine	GPATCH4	4.78764	0.000729437	C03	cyclopenthiazide	0.909593	0.999232
Migraine	GPATCH4	4.78764	0.000729437	C03	amiloride	0.909593	0.999232
Migraine	GPATCH4	4.78764	0.000729437	C03	mersalyl	0.909593	0.999232
Migraine	GPATCH4	4.78764	0.000729437	C03	muzolimine	0.909593	0.999232
Migraine	GPATCH4	4.78764	0.000729437	C03	canrenoic acid	0.909593	0.999232
Migraine	GPATCH4	4.78764	0.000729437	C03	meticrane	0.909593	0.999232
Migraine	GPATCH4	4.78764	0.000729437	C09	quinapril	0.909593	0.999232
Migraine	GPATCH4	4.78764	0.000729437	C09	perindopril	0.909593	0.999232
Migraine	GPATCH4	4.78764	0.000729437	C09	eprosartan	0.909593	0.999232
Migraine	GPATCH4	4.78764	0.000729437	C09	azilsartan medoxomil	0.909593	0.999232
Migraine	GPATCH4	4.78764	0.000729437	C09	aliskiren	0.909593	0.999232
Migraine	GPATCH4	4.78764	0.000729437	C09	losartan	0.909593	0.999232
Migraine	GPATCH4	4.78764	0.000729437	C09	spirapril	0.909593	0.999232
Migraine	GPATCH4	4.78764	0.000729437	C09	enalapril	0.909593	0.999232
Migraine	GPATCH4	4.78764	0.000729437	C09	moexipril	0.909593	0.999232
Migraine	GPATCH4	4.78764	0.000729437	C09	benazepril	0.909593	0.999232
Migraine	GPATCH4	4.78764	0.000729437	C09	fosinopril	0.909593	0.999232
Migraine	GPATCH4	4.78764	0.000729437	C09	lisinopril	0.909593	0.999232
Migraine	LAMB2	3.79181	0.0233056	C03	torasemide	0.217981	0.86563
Migraine	LAMB2	3.79181	0.0233056	C03	chlorthalidone	0.217981	0.86563
Migraine	LAMB2	3.79181	0.0233056	C03	triamterene	0.217981	0.86563
Migraine	LAMB2	3.79181	0.0233056	C03	spironolactone	0.217981	0.86563
Migraine	LAMB2	3.79181	0.0233056	C03	bendroflumethiazide	0.217981	0.86563
Migraine	LAMB2	3.79181	0.0233056	C03	metolazone	0.217981	0.86563
Migraine	LAMB2	3.79181	0.0233056	C03	amiloride	0.217981	0.86563
Migraine	LAMB2	3.79181	0.0233056	C03	furosemide	0.217981	0.86563
Migraine	LAMB2	3.79181	0.0233056	C03	hydroflumethiazide	0.217981	0.86563
Migraine	LAMB2	3.79181	0.0233056	C03	indapamide	0.217981	0.86563
Migraine	LAMB2	3.79181	0.0233056	C03	chlorothiazide	0.217981	0.86563
Migraine	LAMB2	3.79181	0.0233056	C03	bumetanide	0.217981	0.86563
Migraine	LAMB2	3.79181	0.0233056	C03	hydrochlorothiazide	0.217981	0.86563
Migraine	LAMB2	3.79181	0.0233056	C03	trichlormethiazide	0.217981	0.86563
Migraine	LAMB2	3.79181	0.0233056	C03	polythiazide	0.217981	0.86563
Migraine	LAMB2	3.79181	0.0233056	C03	cyclothiazide	0.217981	0.86563
Migraine	LAMB2	3.79181	0.0233056	C03	quinethazone	0.217981	0.86563
Migraine	LAMB2	3.79181	0.0233056	C03	piretanide	0.217981	0.86563
Migraine	LAMB2	3.79181	0.0233056	C09	enalapril	0.217981	0.86563
Migraine	LAMB2	3.79181	0.0233056	C09	indapamide	0.217981	0.86563
Migraine	LAMB2	3.79181	0.0233056	C09	hydrochlorothiazide	0.217981	0.86563
Migraine	LAMB2	3.79181	0.0233056	C09	captopril	0.217981	0.86563
Migraine	GIN1	3.90148	0.0118553	C09	enalapril	0.528777	0.960123
Migraine	GIN1	3.90148	0.0118553	C09	captopril	0.528777	0.960123
Migraine	PAM	-5.22436	6.50112e-05	C09	telmisartan	0.775086	0.999867
Migraine	PAM	-5.22436	6.50112e-05	C09	irbesartan	0.775086	0.999867
Migraine	C12orf76	3.51901	0.0167849	C03	ticrynafen	0.446051	0.857452
Migraine	C12orf76	3.51901	0.0167849	C03	conivaptan	0.446051	0.857452
Migraine	C12orf76	3.51901	0.0167849	C03	xipamide	0.446051	0.857452
Migraine	C12orf76	3.51901	0.0167849	C03	piretanide	0.446051	0.857452
Migraine	C12orf76	3.51901	0.0167849	C03	mefruside	0.446051	0.857452
Migraine	C12orf76	3.51901	0.0167849	C03	cyclopenthiazide	0.446051	0.857452
Migraine	C12orf76	3.51901	0.0167849	C03	amiloride	0.446051	0.857452
Migraine	C12orf76	3.51901	0.0167849	C03	mersalyl	0.446051	0.857452
Migraine	C12orf76	3.51901	0.0167849	C03	muzolimine	0.446051	0.857452
Migraine	C12orf76	3.51901	0.0167849	C03	canrenoic acid	0.446051	0.857452
Migraine	C12orf76	3.51901	0.0167849	C03	meticrane	0.446051	0.857452
Migraine	C12orf76	3.51901	0.0167849	C09	quinapril	0.446051	0.857452
Migraine	C12orf76	3.51901	0.0167849	C09	perindopril	0.446051	0.857452
Migraine	C12orf76	3.51901	0.0167849	C09	eprosartan	0.446051	0.857452
Migraine	C12orf76	3.51901	0.0167849	C09	azilsartan medoxomil	0.446051	0.857452
Migraine	C12orf76	3.51901	0.0167849	C09	aliskiren	0.446051	0.857452
Migraine	C12orf76	3.51901	0.0167849	C09	losartan	0.446051	0.857452
Migraine	C12orf76	3.51901	0.0167849	C09	spirapril	0.446051	0.857452
Migraine	C12orf76	3.51901	0.0167849	C09	enalapril	0.446051	0.857452
Migraine	C12orf76	3.51901	0.0167849	C09	moexipril	0.446051	0.857452
Migraine	C12orf76	3.51901	0.0167849	C09	benazepril	0.446051	0.857452
Migraine	C12orf76	3.51901	0.0167849	C09	fosinopril	0.446051	0.857452
Migraine	C12orf76	3.51901	0.0167849	C09	lisinopril	0.446051	0.857452
Migraine	BBS4	5.60599	3.60298e-06	C03	torasemide	0.0582896	0.999671
Migraine	BBS4	5.60599	3.60298e-06	C03	chlorthalidone	0.0582896	0.999671
Migraine	BBS4	5.60599	3.60298e-06	C03	triamterene	0.0582896	0.999671
Migraine	BBS4	5.60599	3.60298e-06	C03	spironolactone	0.0582896	0.999671
Migraine	BBS4	5.60599	3.60298e-06	C03	bendroflumethiazide	0.0582896	0.999671
Migraine	BBS4	5.60599	3.60298e-06	C03	metolazone	0.0582896	0.999671
Migraine	BBS4	5.60599	3.60298e-06	C03	amiloride	0.0582896	0.999671
Migraine	BBS4	5.60599	3.60298e-06	C03	furosemide	0.0582896	0.999671
Migraine	BBS4	5.60599	3.60298e-06	C03	eplerenone	0.0582896	0.999671
Migraine	BBS4	5.60599	3.60298e-06	C03	hydroflumethiazide	0.0582896	0.999671
Migraine	BBS4	5.60599	3.60298e-06	C03	indapamide	0.0582896	0.999671
Migraine	BBS4	5.60599	3.60298e-06	C03	chlorothiazide	0.0582896	0.999671
Migraine	BBS4	5.60599	3.60298e-06	C03	hydrochlorothiazide	0.0582896	0.999671
Migraine	BBS4	5.60599	3.60298e-06	C03	trichlormethiazide	0.0582896	0.999671
Migraine	BBS4	5.60599	3.60298e-06	C03	polythiazide	0.0582896	0.999671
Migraine	BBS4	5.60599	3.60298e-06	C09	valsartan	0.0582896	0.999671
Migraine	BBS4	5.60599	3.60298e-06	C09	ramipril	0.0582896	0.999671
Migraine	BBS4	5.60599	3.60298e-06	C09	olmesartan	0.0582896	0.999671
Migraine	BBS4	5.60599	3.60298e-06	C09	amlodipine	0.0582896	0.999671
Migraine	BBS4	5.60599	3.60298e-06	C09	fosinopril	0.0582896	0.999671
Migraine	BBS4	5.60599	3.60298e-06	C09	trandolapril	0.0582896	0.999671
Migraine	BBS4	5.60599	3.60298e-06	C09	lercanidipine	0.0582896	0.999671
Migraine	BBS4	5.60599	3.60298e-06	C09	benazepril	0.0582896	0.999671
Migraine	BBS4	5.60599	3.60298e-06	C09	enalapril	0.0582896	0.999671
Migraine	BBS4	5.60599	3.60298e-06	C09	bisoprolol	0.0582896	0.999671
Migraine	BBS4	5.60599	3.60298e-06	C09	verapamil	0.0582896	0.999671
Migraine	BBS4	5.60599	3.60298e-06	C09	losartan	0.0582896	0.999671
Migraine	BBS4	5.60599	3.60298e-06	C09	moexipril	0.0582896	0.999671
Migraine	BBS4	5.60599	3.60298e-06	C09	lisinopril	0.0582896	0.999671
Migraine	BBS4	5.60599	3.60298e-06	C09	perindopril	0.0582896	0.999671
Migraine	BBS4	5.60599	3.60298e-06	C09	indapamide	0.0582896	0.999671
Migraine	BBS4	5.60599	3.60298e-06	C09	eprosartan	0.0582896	0.999671
Migraine	BBS4	5.60599	3.60298e-06	C09	quinapril	0.0582896	0.999671
Migraine	BBS4	5.60599	3.60298e-06	C09	telmisartan	0.0582896	0.999671
Migraine	BBS4	5.60599	3.60298e-06	C09	hydrochlorothiazide	0.0582896	0.999671
Migraine	BBS4	5.60599	3.60298e-06	C09	felodipine	0.0582896	0.999671
Migraine	BBS4	5.60599	3.60298e-06	C09	irbesartan	0.0582896	0.999671
Migraine	BBS4	5.60599	3.60298e-06	C09	captopril	0.0582896	0.999671
Migraine	BBS4	5.60599	3.60298e-06	C09	cilazapril	0.0582896	0.999671
Migraine	BBS4	5.60599	3.60298e-06	C09	nebivolol	0.0582896	0.999671
Migraine	BLM	-4.53196	0.000435782	C09	telmisartan	0.986415	0.998024
Migraine	BLM	-4.53196	0.000435782	C09	irbesartan	0.986415	0.998024
Migraine	CALR	-3.71183	0.0241726	C03	torasemide	0.221693	0.835757
Migraine	CALR	-3.71183	0.0241726	C03	chlorthalidone	0.221693	0.835757
Migraine	CALR	-3.71183	0.0241726	C03	triamterene	0.221693	0.835757
Migraine	CALR	-3.71183	0.0241726	C03	spironolactone	0.221693	0.835757
Migraine	CALR	-3.71183	0.0241726	C03	bendroflumethiazide	0.221693	0.835757
Migraine	CALR	-3.71183	0.0241726	C03	metolazone	0.221693	0.835757
Migraine	CALR	-3.71183	0.0241726	C03	amiloride	0.221693	0.835757
Migraine	CALR	-3.71183	0.0241726	C03	furosemide	0.221693	0.835757
Migraine	CALR	-3.71183	0.0241726	C03	eplerenone	0.221693	0.835757
Migraine	CALR	-3.71183	0.0241726	C03	hydroflumethiazide	0.221693	0.835757
Migraine	CALR	-3.71183	0.0241726	C03	indapamide	0.221693	0.835757
Migraine	CALR	-3.71183	0.0241726	C03	chlorothiazide	0.221693	0.835757
Migraine	CALR	-3.71183	0.0241726	C03	hydrochlorothiazide	0.221693	0.835757
Migraine	CALR	-3.71183	0.0241726	C03	trichlormethiazide	0.221693	0.835757
Migraine	CALR	-3.71183	0.0241726	C03	polythiazide	0.221693	0.835757
Migraine	CALR	-3.71183	0.0241726	C09	ramipril	0.221693	0.835757
Migraine	CALR	-3.71183	0.0241726	C09	trandolapril	0.221693	0.835757
Migraine	CALR	-3.71183	0.0241726	C09	bisoprolol	0.221693	0.835757
Migraine	CALR	-3.71183	0.0241726	C09	verapamil	0.221693	0.835757
Migraine	CALR	-3.71183	0.0241726	C09	lisinopril	0.221693	0.835757
Migraine	CALR	-3.71183	0.0241726	C09	perindopril	0.221693	0.835757
Migraine	CALR	-3.71183	0.0241726	C09	captopril	0.221693	0.835757
Migraine	CALR	-3.71183	0.0241726	C09	valsartan	0.221693	0.835757
Migraine	CALR	-3.71183	0.0241726	C09	olmesartan	0.221693	0.835757
Migraine	CALR	-3.71183	0.0241726	C09	amlodipine	0.221693	0.835757
Migraine	CALR	-3.71183	0.0241726	C09	fosinopril	0.221693	0.835757
Migraine	CALR	-3.71183	0.0241726	C09	lercanidipine	0.221693	0.835757
Migraine	CALR	-3.71183	0.0241726	C09	benazepril	0.221693	0.835757
Migraine	CALR	-3.71183	0.0241726	C09	enalapril	0.221693	0.835757
Migraine	CALR	-3.71183	0.0241726	C09	losartan	0.221693	0.835757
Migraine	CALR	-3.71183	0.0241726	C09	moexipril	0.221693	0.835757
Migraine	CALR	-3.71183	0.0241726	C09	indapamide	0.221693	0.835757
Migraine	CALR	-3.71183	0.0241726	C09	eprosartan	0.221693	0.835757
Migraine	CALR	-3.71183	0.0241726	C09	quinapril	0.221693	0.835757
Migraine	CALR	-3.71183	0.0241726	C09	telmisartan	0.221693	0.835757
Migraine	CALR	-3.71183	0.0241726	C09	hydrochlorothiazide	0.221693	0.835757
Migraine	CALR	-3.71183	0.0241726	C09	felodipine	0.221693	0.835757
Migraine	CALR	-3.71183	0.0241726	C09	irbesartan	0.221693	0.835757
Migraine	CALR	-3.71183	0.0241726	C09	cilazapril	0.221693	0.835757
Migraine	CALR	-3.71183	0.0241726	C09	nebivolol	0.221693	0.835757
Migraine	SREBF2	-3.92296	0.00234222	C03	torasemide	0.159922	0.877609
Migraine	SREBF2	-3.92296	0.00234222	C03	chlorthalidone	0.159922	0.877609
Migraine	SREBF2	-3.92296	0.00234222	C03	furosemide	0.159922	0.877609
Migraine	SREBF2	-3.92296	0.00234222	C03	hydroflumethiazide	0.159922	0.877609
Migraine	SREBF2	-3.92296	0.00234222	C03	bumetanide	0.159922	0.877609
Migraine	SREBF2	-3.92296	0.00234222	C03	polythiazide	0.159922	0.877609

## Sheet: S8
Diseases	Symbol	Tissue	CHR	P0	P1	HSQ	BEST.GWAS.ID	BEST.GWAS.Z	EQTL.ID	EQTL.R2	EQTL.Z	EQTL.GWAS.Z	NSNP	NWGT	MODEL	MODELCV.R2	MODELCV.PV	TWAS.Z	TWAS.P
MIGRAINE	PAM	Brain_Putamen_basal_ganglia	5	102753980	102753981	0.029596	rs459202	-3.95	rs3733939	0.0401	3.16	-3.87852	303	3	lasso	0.04	0.0074	-3.87842	0.000105
MIGRAINE	NCF2	Brain_Amygdala	1	183590875	183590876	-0.040355	rs10797893	-3.62	rs1926872	-0.00834	-2.9556	-0.19989	531	2	lasso	-0.00069	0.34	0.19868	0.843
MIGRAINE	ALMS1	Brain_Amygdala	2	73385757	73385758	0.212526	rs1864488	2.66	rs6710726	0.0238	-3.09	1.27416	295	4	lasso	0.027	0.042	-1.23625	0.216
MIGRAINE	PAM	Brain_Amygdala	5	102753980	102753981	-0.013002	rs459202	-3.95	rs9327837	0.0539	1.68	-1.87587	298	1	top1	0.054	0.0064	-1.87587	0.060673
MIGRAINE	ZKSCAN8P1	Brain_Amygdala	6	28161780	28161781	0.289836	rs1150711	4.691	rs9461406	0.0443	4.895	1.64727	442	442	susie	0.091	0.0005	1.5758	0.115
MIGRAINE	C12orf76	Brain_Amygdala	12	110073685	110073686	0.004048	rs7977614	-3.3	rs11832371	-0.00775	-2.83	1.0107	279	1	lasso	0.024	0.049	-1.01	0.312158
MIGRAINE_WITH_AURA	SERPINC1	Brain_Amygdala	1	173917377	173917378	0.095709	rs6425258	-2.705	rs9425436	0.078	3.5593	-2.12	259	1	top1	0.078	0.0012	-2.11546	0.0344
MIGRAINE_WITH_AURA	NCF2	Brain_Amygdala	1	183590875	183590876	-0.040355	rs11578964	-3.669	rs1926872	-0.00834	-2.9556	-1.39	531	2	lasso	-0.00069	0.34	1.3907	0.164
MIGRAINE_WITH_AURA	ALMS1	Brain_Amygdala	2	73385757	73385758	0.212526	rs12620091	3.48	rs6710726	0.0238	-3.09	1.55812	295	4	lasso	0.027	0.042	-1.27534	0.202
MIGRAINE_WITH_AURA	PAM	Brain_Amygdala	5	102753980	102753981	-0.013002	rs187427	-2.35	rs9327837	0.0539	1.68	-1.62789	298	1	top1	0.054	0.0064	-1.62789	0.103549
MIGRAINE_WITH_AURA	ZKSCAN8P1	Brain_Amygdala	6	28161780	28161781	0.289836	rs1654774	4.041	rs9461406	0.0443	4.895	1.38381	442	442	susie	0.091	0.0005	1.307	0.191
MIGRAINE_WITH_AURA	C12orf76	Brain_Amygdala	12	110073685	110073686	0.004048	rs17680262	2.43	rs11832371	-0.00775	-2.83	0.60087	279	1	lasso	0.024	0.049	-0.60087	0.54793
MIGRAINE	GPATCH4	Brain_Anterior_cingulate_cortex_BA24	1	156601489	156601490	0.23818	rs2365714	3.655	rs6427320	0.127	-4.276	-1.31118	442	1	top1	0.13	1.4e-05	1.31118	0.189797
MIGRAINE	PAM	Brain_Nucleus_accumbens_basal_ganglia	5	102753980	102753981	0.119172	rs459202	-3.95	rs5855	0.044	4.9	-3.23598	304	304	susie	0.096	1.3e-05	-3.57593	0.000349
MIGRAINE	NCF2	Brain_Anterior_cingulate_cortex_BA24	1	183590875	183590876	-0.016855	rs10797893	-3.62	rs10911454	-0.00459	-2.432	1.51415	534	1	top1	-0.0046	0.53	-1.51415	0.129988
MIGRAINE	ALMS1	Brain_Anterior_cingulate_cortex_BA24	2	73385757	73385758	0.086363	rs1864488	2.66	rs10185826	0.0154	3.22	-0.43	291	5	lasso	0.034	0.018	-0.98688	0.324
MIGRAINE	ZKSCAN8P1	Brain_Anterior_cingulate_cortex_BA24	6	28161780	28161781	0.070608	rs1150711	4.691	rs12332927	-0.00652	2.972	-0.75226	439	3	lasso	-0.0042	0.51	0.3689	0.712
MIGRAINE	C12orf76	Brain_Anterior_cingulate_cortex_BA24	12	110073685	110073686	-0.008403	rs7977614	-3.3	rs11068651	0.031	-2.12	0.20248	280	1	top1	0.031	0.023	-0.20248	0.84
MIGRAINE	SLC12A1	Brain_Anterior_cingulate_cortex_BA24	15	48206300	48206301	-0.063337	rs1531916	-2.83	rs4775719	-0.00496	2.77	-0.24814	374	2	lasso	0.043	0.0088	-0.3213	0.748
MIGRAINE	BLM	Brain_Anterior_cingulate_cortex_BA24	15	90717326	90717327	0.12146	rs389480	-3.98	rs11855992	0.0218	3.34	-1.55423	471	1	top1	0.022	0.048	-1.55423	0.12
MIGRAINE_WITH_AURA	GPATCH4	Brain_Anterior_cingulate_cortex_BA24	1	156601489	156601490	0.23818	rs536857	3.549	rs6427320	0.127	-4.276	-0.662	442	1	top1	0.13	1.4e-05	0.662	0.508035
MIGRAINE_WITH_AURA	SERPINC1	Brain_Anterior_cingulate_cortex_BA24	1	173917377	173917378	0.245809	rs6425258	-2.705	rs7528380	0.0949	4.32	-2	259	259	susie	0.11	3.7e-05	-2.07	0.038109
MIGRAINE_WITH_AURA	NCF2	Brain_Anterior_cingulate_cortex_BA24	1	183590875	183590876	-0.016855	rs11578964	-3.669	rs10911454	-0.00459	-2.432	1.81	534	1	top1	-0.0046	0.53	-1.81	0.070258
MIGRAINE_WITH_AURA	ALMS1	Brain_Anterior_cingulate_cortex_BA24	2	73385757	73385758	0.086363	rs12620091	3.476	rs10185826	0.0154	3.22	0.52934	291	5	lasso	0.034	0.018	-0.96176	0.336
MIGRAINE_WITH_AURA	ZKSCAN8P1	Brain_Anterior_cingulate_cortex_BA24	6	28161780	28161781	0.070608	rs1654774	4.041	rs12332927	-0.00652	2.972	-0.659	439	3	lasso	-0.0042	0.51	0.2927	0.77
MIGRAINE_WITH_AURA	C12orf76	Brain_Anterior_cingulate_cortex_BA24	12	110073685	110073686	-0.008403	rs17680262	2.43	rs11068651	0.031	-2.12	0.72267	280	1	top1	0.031	0.023	-0.72267	0.47
MIGRAINE_WITH_AURA	SLC12A1	Brain_Anterior_cingulate_cortex_BA24	15	48206300	48206301	-0.063337	rs16961323	-3.99	rs4775719	-0.00496	2.77	-0.251854	374	2	lasso	0.043	0.0088	-0.25536	0.798442
MIGRAINE_WITH_AURA	BLM	Brain_Anterior_cingulate_cortex_BA24	15	90717326	90717327	0.12146	rs12911192	2.17	rs11855992	0.0218	3.34	-0.385102	471	1	top1	0.022	0.048	-0.3851	0.700162
MIGRAINE	GPATCH4	Brain_Caudate_basal_ganglia	1	156601489	156601490	0.245181	rs2365714	3.655	rs6427320	0.0382	-4.516	-1.31118	444	444	susie	0.088	4.4e-05	1.10779	0.267951
MIGRAINE	ZKSCAN8P1	Brain_Hypothalamus	6	28161780	28161781	0.122163	rs1150711	4.691	rs200469	-0.00404	-2.67	0.24768	454	454	susie	0.00016	0.31	-3.56363	0.000366
MIGRAINE	ALMS1	Brain_Caudate_basal_ganglia	2	73385757	73385758	0.133744	rs1864488	2.66	rs6546836	-0.00378	-3.57	1.39143	296	296	susie	0.012	0.078	-1.48534	0.137
MIGRAINE	PAM	Brain_Caudate_basal_ganglia	5	102753980	102753981	0.048628	rs459202	-3.95	rs7718209	-0.00564	-2.713	-1.95245	304	1	lasso	0.028	0.016	1.95245	0.0509
MIGRAINE	PAM	Brain_Cerebellum	5	102753980	102753981	0.279916	rs459202	-3.95	rs2657433	0.273	7.25	-3.01741	304	7	lasso	0.29	1.4e-15	-3.47813	0.000505
MIGRAINE	PAM	Brain_Hippocampus	5	102753980	102753981	0.186763	rs459202	-3.95	rs34823	0.0852	4.44	-3.3206	304	304	susie	0.12	1.3e-05	-3.4606	0.000539
MIGRAINE	SLC12A1	Brain_Caudate_basal_ganglia	15	48206300	48206301	0.025272	rs1531916	-2.83	rs17418632	-0.00587	-2.82	0.31177	375	1	lasso	0.022	0.029	-0.31177	0.755217
MIGRAINE_WITH_AURA	GPATCH4	Brain_Caudate_basal_ganglia	1	156601489	156601490	0.245181	rs536857	3.549	rs6427320	0.0382	-4.516	-0.662	444	444	susie	0.088	4.4e-05	0.560754	0.575
MIGRAINE_WITH_AURA	SERPINC1	Brain_Caudate_basal_ganglia	1	173917377	173917378	0.195928	rs6425258	-2.705	rs1890881	0.123	5.282	-2.09	260	260	susie	0.13	4.5e-07	-1.97936	0.0478
MIGRAINE_WITH_AURA	ALMS1	Brain_Caudate_basal_ganglia	2	73385757	73385758	0.133744	rs12620091	3.476	rs6546836	-0.00378	-3.57	2.76567	296	296	susie	0.012	0.078	-2.90688	0.00365
MIGRAINE_WITH_AURA	PAM	Brain_Caudate_basal_ganglia	5	102753980	102753981	0.048628	rs187427	-2.35	rs7718209	-0.00564	-2.713	-0.834115	304	1	lasso	0.028	0.016	0.834115	0.404216
MIGRAINE_WITH_AURA	ZKSCAN8P1	Brain_Caudate_basal_ganglia	6	28161780	28161781	0.14628	rs1654774	4.041	rs9461406	0.052302	4.27	1.3838	439	439	susie	0.055	0.0011	2.01737	0.0437
MIGRAINE_WITH_AURA	C12orf76	Brain_Caudate_basal_ganglia	12	110073685	110073686	-0.002565	rs17680262	2.43	rs11613412	0.052	3.22	-1.11	282	1	top1	0.052	0.0015	-1.11	0.268267
MIGRAINE_WITH_AURA	SLC12A1	Brain_Caudate_basal_ganglia	15	48206300	48206301	0.025272	rs16961323	-3.99	rs17418632	-0.00587	-2.82	-0.910521	375	1	lasso	0.022	0.029	0.910521	0.363
MIGRAINE	GPATCH4	Brain_Cerebellar_Hemisphere	1	156601489	156601490	0.175844	rs2365714	3.655	rs10908510	0.0958	-4.478	-1.45772	443	1	top1	0.096	4.8e-05	1.45772	0.144919
MIGRAINE	ZKSCAN8P1	Brain_Hippocampus	6	28161780	28161781	0.248779	rs1150711	4.691	rs1340004	0.0682	4.651	2.7455	456	13	lasso	0.098	5.9e-05	3.31517	0.000916
MIGRAINE	NCF2	Brain_Cerebellar_Hemisphere	1	183590875	183590876	0.012004	rs10797893	-3.62	rs12146097	0.106	-4.319	1.36947	533	1	top1	0.11	1.8e-05	-1.36947	0.170851
MIGRAINE	ALMS1	Brain_Cerebellar_Hemisphere	2	73385757	73385758	0.099582	rs1864488	2.66	rs10519309	0.0255	3.84	0.037024	288	13	enet	0.031	0.015	-0.433785	0.664
MIGRAINE	PAM	Brain_Cortex	5	102753980	102753981	0.079758	rs459202	-3.95	rs17154889	0.00705	2.8	-3.30708	304	1	top1	0.0071	0.13	-3.30708	0.000943
MIGRAINE	PAM	Brain_Spinal_cord_cervical_c-1	5	102753980	102753981	-0.007991	rs459202	-3.95	rs26256	-0.00863	-2.45	1.18092	301	301	susie	-0.0055	0.54	-3.29187	0.000995
MIGRAINE	C12orf76	Brain_Cerebellar_Hemisphere	12	110073685	110073686	0.258642	rs7977614	-3.3	rs16940705	0.0829	-4.58	-0.47741	282	282	susie	0.1	2.5e-05	0.299632	0.764458
MIGRAINE	SLC12A1	Brain_Cerebellar_Hemisphere	15	48206300	48206301	-0.012917	rs1531916	-2.83	rs10775136	0.01042	2.91	0.41293	376	1	top1	0.01	0.11	0.41293	0.679661
MIGRAINE	BLM	Brain_Cerebellar_Hemisphere	15	90717326	90717327	0.235364	rs389480	-3.98	rs6496725	0.012311	4.01	0.44229	472	472	susie	0.035	0.011	1.26209	0.206918
MIGRAINE_WITH_AURA	GPATCH4	Brain_Cerebellar_Hemisphere	1	156601489	156601490	0.175844	rs536857	3.549	rs10908510	0.0958	-4.478	-0.841245	443	1	top1	0.096	4.8e-05	0.841245	0.400211
MIGRAINE_WITH_AURA	SERPINC1	Brain_Cerebellar_Hemisphere	1	173917377	173917378	0.171358	rs6425258	-2.705	rs7528380	0.0964	4.522	-1.99657	259	1	top1	0.096	4.5e-05	-1.99657	0.045872
MIGRAINE_WITH_AURA	NCF2	Brain_Cerebellar_Hemisphere	1	183590875	183590876	0.012004	rs11578964	-3.669	rs12146097	0.106	-4.319	1.68527	533	1	top1	0.11	1.8e-05	-1.68527	0.091937
MIGRAINE_WITH_AURA	ALMS1	Brain_Cerebellar_Hemisphere	2	73385757	73385758	0.099582	rs12620091	3.48	rs10519309	0.0255	3.84	0.712476	288	13	enet	0.031	0.015	-0.78323	0.433
MIGRAINE_WITH_AURA	PAM	Brain_Cerebellar_Hemisphere	5	102753980	102753981	0.452789	rs187427	-2.35	rs1039623	0.396	8.39	-0.926059	299	299	susie	0.45	3.8e-22	-1.13981	0.254364
MIGRAINE_WITH_AURA	ZKSCAN8P1	Brain_Cerebellar_Hemisphere	6	28161780	28161781	0.530026	rs1654774	4.041	rs9380047	0.344986	7.479	2.16297	456	456	susie	0.35	2.1e-16	2.1709	0.0299
MIGRAINE_WITH_AURA	C12orf76	Brain_Cerebellar_Hemisphere	12	110073685	110073686	0.258642	rs17680262	2.43	rs16940705	0.0829	-4.58	-0.30806	282	282	susie	0.1	2.5e-05	0.566988	0.570722
MIGRAINE_WITH_AURA	SLC12A1	Brain_Cerebellar_Hemisphere	15	48206300	48206301	-0.012917	rs16961323	-3.99	rs10775136	0.01042	2.91	0.722164	376	1	top1	0.01	0.11	0.72216	0.470194
MIGRAINE_WITH_AURA	BLM	Brain_Cerebellar_Hemisphere	15	90717326	90717327	0.235364	rs12911192	2.17	rs6496725	0.012311	4.01	0.022437	472	472	susie	0.035	0.011	0.65572	0.512004
MIGRAINE	GPATCH4	Brain_Cerebellum	1	156601489	156601490	0.204361	rs2365714	3.655	rs6427320	0.122	-4.991	-1.31118	445	1	top1	0.12	5.3e-07	1.31118	0.189797
MIGRAINE	PAM	Brain_Cerebellar_Hemisphere	5	102753980	102753981	0.452789	rs459202	-3.95	rs1039623	0.396	8.39	-2.73451	299	299	susie	0.45	3.8e-22	-3.23732	0.00121
MIGRAINE	NCF2	Brain_Cerebellum	1	183590875	183590876	-0.044822	rs10797893	-3.62	rs16860948	-0.00488	3.099	-1.16606	537	5	lasso	0.0017	0.25	-1.18329	0.236695
MIGRAINE	ALMS1	Brain_Cerebellum	2	73385757	73385758	-0.010858	rs1864488	2.66	rs12470805	-0.00242	-2.63	0.79357	296	1	lasso	0.027	0.013	-0.79357	0.427
MIGRAINE	ZKSCAN8P1	Brain_Cerebellum	6	28161780	28161781	0.610641	rs1150711	4.691	rs9380047	0.469	9.522	2.72405	456	15	lasso	0.48	2.2e-28	2.9772	0.002909
MIGRAINE	SERPINC1	Brain_Putamen_basal_ganglia	1	173917377	173917378	0.237994	rs12564858	-2.928	rs10798302	0.0472	4.456	-2.72274	260	260	susie	0.058	0.0016	-2.84332	0.004465
MIGRAINE	C12orf76	Brain_Cerebellum	12	110073685	110073686	0.045739	rs7977614	-3.3	rs16940705	0.00948	-3.36	-0.47741	282	2	lasso	0.022	0.023	0.22997	0.818117
MIGRAINE	BLM	Brain_Cerebellum	15	90717326	90717327	-0.043545	rs389480	-3.98	rs16944894	0.0187	2.67	0.75735	471	1	top1	0.019	0.034	0.75735	0.449
MIGRAINE_WITH_AURA	GPATCH4	Brain_Cerebellum	1	156601489	156601490	0.204361	rs536857	3.549	rs6427320	0.122	-4.991	-0.6619	445	1	top1	0.12	5.3e-07	0.6619	0.508035
MIGRAINE_WITH_AURA	SERPINC1	Brain_Cerebellum	1	173917377	173917378	0.094284	rs6425258	-2.705	rs4652328	0.0475	4.254	-2.44701	260	260	susie	0.073	0.00011	-1.9821	0.047468
MIGRAINE_WITH_AURA	NCF2	Brain_Cerebellum	1	183590875	183590876	-0.044822	rs11578964	-3.669	rs16860948	-0.00488	3.099	-0.99355	537	5	lasso	0.0017	0.25	-0.99788	0.318338
MIGRAINE_WITH_AURA	ALMS1	Brain_Cerebellum	2	73385757	73385758	-0.010858	rs12620091	3.476	rs12470805	-0.00242	-2.63	1.91617	296	1	lasso	0.027	0.013	-1.92	0.0553
MIGRAINE_WITH_AURA	PAM	Brain_Cerebellum	5	102753980	102753981	0.279916	rs187427	-2.35	rs2657433	0.273	7.25	-0.688934	304	7	lasso	0.29	1.4e-15	-1.12215	0.261798
MIGRAINE_WITH_AURA	ZKSCAN8P1	Brain_Cerebellum	6	28161780	28161781	0.610641	rs1654774	4.041	rs9380047	0.469	9.522	2.16297	456	15	lasso	0.48	2.2e-28	2.3672	0.0179
MIGRAINE_WITH_AURA	C12orf76	Brain_Cerebellum	12	110073685	110073686	0.045739	rs17680262	2.43	rs16940705	0.00948	-3.36	-0.308055	282	2	lasso	0.022	0.023	-0.092304	0.92646
MIGRAINE_WITH_AURA	BLM	Brain_Cerebellum	15	90717326	90717327	-0.043545	rs12911192	2.17	rs16944894	0.0187	2.67	0.27207	471	1	top1	0.019	0.034	0.272071	0.786
MIGRAINE	GPATCH4	Brain_Cortex	1	156601489	156601490	0.234563	rs2365714	3.655	rs6427320	0.0999	-4.802	-1.31118	445	445	susie	0.12	1.5e-06	1.31284	0.189
MIGRAINE	SERPINC1	Brain_Caudate_basal_ganglia	1	173917377	173917378	0.195928	rs12564858	-2.928	rs1890881	0.123	5.282	-2.92724	260	260	susie	0.13	4.5e-07	-2.82633	0.004708
MIGRAINE	ALMS1	Brain_Cortex	2	73385757	73385758	0.233865	rs1864488	2.66	rs6759452	-0.00347	-3.2	1.56123	296	4	lasso	-0.0024	0.46	-0.326692	0.744
MIGRAINE	SERPINC1	Brain_Hippocampus	1	173917377	173917378	0.123637	rs12564858	-2.928	rs9425436	0.0535	3.993	-2.47136	259	259	susie	0.084	0.00018	-2.80684	0.005003
MIGRAINE	SERPINC1	Brain_Anterior_cingulate_cortex_BA24	1	173917377	173917378	0.245809	rs12564858	-2.928	rs7528380	0.0949	4.32	-2.33516	259	259	susie	0.11	3.7e-05	-2.77475	0.005524
MIGRAINE	C12orf76	Brain_Cortex	12	110073685	110073686	0.054565	rs7977614	-3.3	rs16940705	-0.00224	-3.19	-0.47741	282	282	susie	0.031	0.0097	0.32292	0.747
MIGRAINE	SLC12A1	Brain_Cortex	15	48206300	48206301	-0.037416	rs1531916	-2.83	rs2675347	0.0189	3.3	-0.0238	376	2	lasso	0.054	0.00093	-0.0274	0.978142
MIGRAINE	BLM	Brain_Cortex	15	90717326	90717327	0.237776	rs389480	-3.98	rs3862432	0.00576	-4	-0.954	471	26	enet	0.085	3.6e-05	-0.561	0.575062
MIGRAINE_WITH_AURA	GPATCH4	Brain_Cortex	1	156601489	156601490	0.234563	rs536857	3.549	rs6427320	0.0999	-4.802	-0.662	445	445	susie	0.12	1.5e-06	0.663	0.507196
MIGRAINE_WITH_AURA	SERPINC1	Brain_Cortex	1	173917377	173917378	0.213043	rs6425258	-2.705	rs767053	0.167	6.295	-1.8	261	261	susie	0.19	4.7e-10	-1.86	0.063507
MIGRAINE_WITH_AURA	ALMS1	Brain_Cortex	2	73385757	73385758	0.233865	rs12620091	3.476	rs6759452	-0.00347	-3.2	3.17785	296	4	lasso	-0.0024	0.46	-1.76899	0.0769
MIGRAINE_WITH_AURA	PAM	Brain_Cortex	5	102753980	102753981	0.079758	rs187427	-2.35	rs17154889	0.00705	2.8	-1.36988	304	1	top1	0.0071	0.13	-1.36987	0.170726
MIGRAINE_WITH_AURA	ZKSCAN8P1	Brain_Cortex	6	28161780	28161781	0.273129	rs1654774	4.041	rs1904840	0.237	6.87	2.1206	457	457	susie	0.24	1.2e-12	2.1377	0.0325
MIGRAINE_WITH_AURA	C12orf76	Brain_Cortex	12	110073685	110073686	0.054565	rs17680262	2.43	rs16940705	-0.00224	-3.19	-0.30806	282	282	susie	0.031	0.0097	0.23195	0.817
MIGRAINE_WITH_AURA	SLC12A1	Brain_Cortex	15	48206300	48206301	-0.037416	rs16961323	-3.99	rs2675347	0.0189	3.3	-0.33753	376	2	lasso	0.054	0.00093	-0.33936	0.73434
MIGRAINE_WITH_AURA	BLM	Brain_Cortex	15	90717326	90717327	0.237776	rs12911192	2.17	rs3862432	0.00576	-4	-1.1979	471	26	enet	0.085	3.6e-05	0.70521	0.480683
MIGRAINE	GPATCH4	Brain_Frontal_Cortex_BA9	1	156601489	156601490	0.35844	rs2365714	3.655	rs4661189	0.177	-5.602	-1.24521	442	442	susie	0.19	8.6e-09	1.34134	0.179809
MIGRAINE	SERPINC1	Brain_Frontal_Cortex_BA9	1	173917377	173917378	0.169163	rs12564858	-2.928	rs9425436	-0.00603	3.028	-2.47136	260	260	susie	0.022	0.035	-1.82759	0.067611
MIGRAINE	ALMS1	Brain_Frontal_Cortex_BA9	2	73385757	73385758	0.113288	rs1864488	2.66	rs6709269	-0.00308	2.96	-0.268998	288	288	susie	0.0013	0.27	-1.68633	0.0917
MIGRAINE	SLC12A1	Brain_Frontal_Cortex_BA9	15	48206300	48206301	0.009902	rs1531916	-2.83	rs1224661	0.0167	-2.7	-1.14668	375	1	top1	0.017	0.058	1.14668	0.252
MIGRAINE	BLM	Brain_Frontal_Cortex_BA9	15	90717326	90717327	0.087874	rs389480	-3.98	rs1609750	-0.000318	3.2	-1.68274	473	1	top1	-0.00032	0.33	-1.68274	0.0924
MIGRAINE_WITH_AURA	GPATCH4	Brain_Frontal_Cortex_BA9	1	156601489	156601490	0.35844	rs536857	3.549	rs4661189	0.177	-5.602	-0.666564	442	442	susie	0.19	8.6e-09	0.693355	0.488087
MIGRAINE_WITH_AURA	SERPINC1	Brain_Frontal_Cortex_BA9	1	173917377	173917378	0.169163	rs6425258	-2.705	rs9425436	-0.00603	3.028	-2.11546	260	260	susie	0.022	0.035	-1.1276	0.259489
MIGRAINE_WITH_AURA	ALMS1	Brain_Frontal_Cortex_BA9	2	73385757	73385758	0.113288	rs12620091	3.476	rs6709269	-0.00308	2.96	-1.19572	288	288	susie	0.0013	0.27	-2.97332	0.00295
MIGRAINE_WITH_AURA	SLC12A1	Brain_Frontal_Cortex_BA9	15	48206300	48206301	0.009902	rs16961323	-3.99	rs1224661	0.0167	-2.7	0.60732	375	1	top1	0.017	0.058	-0.60732	0.543637
MIGRAINE_WITH_AURA	BLM	Brain_Frontal_Cortex_BA9	15	90717326	90717327	0.087874	rs12911192	2.17	rs1609750	-0.000318	3.2	-1.51479	473	1	top1	-0.00032	0.33	-1.51479	0.129825
MIGRAINE	GPATCH4	Brain_Hippocampus	1	156601489	156601490	0.077531	rs2365714	3.655	rs41405153	0.108	-4.229	-1.17918	444	1	top1	0.11	2.4e-05	1.17918	0.238327
MIGRAINE	SERPINC1	Brain_Cerebellum	1	173917377	173917378	0.094284	rs12564858	-2.928	rs4652328	0.0475	4.254	-2.67929	260	260	susie	0.073	0.00011	-2.76704	0.005657
MIGRAINE	NCF2	Brain_Hippocampus	1	183590875	183590876	0.017326	rs10797893	-3.62	rs12146097	0.00131	-2.683	1.36947	532	1	top1	0.0013	0.28	-1.36947	0.170851
MIGRAINE	ZKSCAN8P1	Brain_Cerebellar_Hemisphere	6	28161780	28161781	0.530026	rs1150711	4.691	rs9380047	0.344986	7.479	2.72405	456	456	susie	0.35	2.1e-16	2.7567	0.00584
MIGRAINE	SERPINC1	Brain_Spinal_cord_cervical_c-1	1	173917377	173917378	0.235856	rs12564858	-2.928	rs4652328	0.0496	3.862	-2.67929	259	259	susie	0.1	0.00031	-2.75	0.00602
MIGRAINE	C12orf76	Brain_Hippocampus	12	110073685	110073686	0.175223	rs7977614	-3.3	rs4766500	0.0427	-3.85	2.05183	281	281	susie	0.069	0.00067	-0.54907	0.582958
MIGRAINE_WITH_AURA	GPATCH4	Brain_Hippocampus	1	156601489	156601490	0.077531	rs536857	3.549	rs41405153	0.108	-4.229	-0.5327	444	1	top1	0.11	2.4e-05	0.532699	0.594242
MIGRAINE_WITH_AURA	SERPINC1	Brain_Hippocampus	1	173917377	173917378	0.123637	rs6425258	-2.705	rs9425436	0.0535	3.993	-2.11546	259	259	susie	0.084	0.00018	-2.0126	0.044157
MIGRAINE_WITH_AURA	NCF2	Brain_Hippocampus	1	183590875	183590876	0.017326	rs11578964	-3.669	rs12146097	0.00131	-2.683	1.68527	532	1	top1	0.0013	0.28	-1.68527	0.091937
MIGRAINE_WITH_AURA	PAM	Brain_Hippocampus	5	102753980	102753981	0.186763	rs187427	-2.35	rs34823	0.0852	4.44	-2.06438	304	304	susie	0.12	1.3e-05	-2.05689	0.039697
MIGRAINE_WITH_AURA	ZKSCAN8P1	Brain_Hippocampus	6	28161780	28161781	0.248779	rs1654774	4.041	rs1340004	0.0682	4.651	2.17173	456	13	lasso	0.098	5.9e-05	2.8331	0.00461
MIGRAINE_WITH_AURA	C12orf76	Brain_Hippocampus	12	110073685	110073686	0.175223	rs17680262	2.43	rs4766500	0.0427	-3.85	1.02723	281	281	susie	0.069	0.00067	0.14608	0.883859
MIGRAINE	GPATCH4	Brain_Hypothalamus	1	156601489	156601490	0.228733	rs2365714	3.655	rs10908510	0.163	-5.4606	-1.45772	444	1	top1	0.16	1e-07	1.45772	0.144919
MIGRAINE	ZKSCAN8P1	Brain_Spinal_cord_cervical_c-1	6	28161780	28161781	0.094368	rs1150711	4.691	rs1340004	0.131	4.14	2.74552	453	1	top1	0.13	4.2e-05	2.7455	0.00604
MIGRAINE	ALMS1	Brain_Hypothalamus	2	73385757	73385758	0.132799	rs1864488	2.66	rs3738848	0.0383	-4.13	1.36859	288	288	susie	0.043	0.0053	-1.56493	0.118
MIGRAINE	ZKSCAN8P1	Brain_Cortex	6	28161780	28161781	0.273129	rs1150711	4.691	rs1904840	0.237	6.87	2.71761	457	457	susie	0.24	1.2e-12	2.7308	0.00632
MIGRAINE	C12orf76	Brain_Hypothalamus	12	110073685	110073686	0.18511	rs7977614	-3.3	rs7968544	0.000173	3.37	-0.25683	282	5	lasso	0.0015	0.27	0.86553	0.387
MIGRAINE	SLC12A1	Brain_Hypothalamus	15	48206300	48206301	-0.025553	rs1531916	-2.83	rs1042078	0.051709	2.37	0.10405	375	1	top1	0.052	0.0025	0.10405	0.91713
MIGRAINE_WITH_AURA	GPATCH4	Brain_Hypothalamus	1	156601489	156601490	0.228733	rs536857	3.549	rs10908510	0.163	-5.4606	-0.841245	444	1	top1	0.16	1e-07	0.841245	0.4
MIGRAINE_WITH_AURA	SERPINC1	Brain_Hypothalamus	1	173917377	173917378	0.109671	rs6425258	-2.705	rs12089405	0.0656	4.1161	-1.8112	260	1	top1	0.066	0.00073	-1.8112	0.0701
MIGRAINE_WITH_AURA	ALMS1	Brain_Hypothalamus	2	73385757	73385758	0.132799	rs12620091	3.48	rs3738848	0.0383	-4.13	2.71466	288	288	susie	0.043	0.0053	-2.97006	0.002977
MIGRAINE_WITH_AURA	ZKSCAN8P1	Brain_Hypothalamus	6	28161780	28161781	0.122163	rs1654774	4.041	rs200469	-0.00404	-2.67	0.8516	454	454	susie	0.00016	0.31	-3.3399	0.000838
MIGRAINE_WITH_AURA	C12orf76	Brain_Hypothalamus	12	110073685	110073686	0.18511	rs17680262	2.43	rs7968544	0.000173	3.37	-0.465812	282	5	lasso	0.0015	0.27	0.181604	0.856
MIGRAINE_WITH_AURA	SLC12A1	Brain_Hypothalamus	15	48206300	48206301	-0.025553	rs16961323	-3.99	rs1042078	0.051709	2.37	-0.43993	375	1	top1	0.052	0.0025	-0.43993	0.659986
MIGRAINE	GPATCH4	Brain_Nucleus_accumbens_basal_ganglia	1	156601489	156601490	0.190959	rs2365714	3.655	rs3795733	0.053	-4.813	3.16804	445	22	enet	0.062	0.00044	-1.50467	0.132
MIGRAINE	SERPINC1	Brain_Hypothalamus	1	173917377	173917378	0.109671	rs12564858	-2.928	rs12089405	0.0656	4.1161	-2.7127	260	1	top1	0.066	0.00073	-2.7127	0.006674
MIGRAINE	ALMS1	Brain_Nucleus_accumbens_basal_ganglia	2	73385757	73385758	0.109632	rs1864488	2.66	rs6546836	0.0917	-4.58	1.39144	297	1	top1	0.092	2e-05	-1.39144	0.164
MIGRAINE	SERPINC1	Brain_Cortex	1	173917377	173917378	0.213043	rs12564858	-2.928	rs767053	0.167	6.295	-2.69934	261	261	susie	0.19	4.7e-10	-2.70632	0.0068
MIGRAINE	ZKSCAN8P1	Brain_Nucleus_accumbens_basal_ganglia	6	28161780	28161781	0.254168	rs1150711	4.691	rs9295755	0.105	4.871	0.677	454	454	susie	0.12	7.3e-07	1.80445	0.0712
MIGRAINE	C12orf76	Brain_Nucleus_accumbens_basal_ganglia	12	110073685	110073686	0.000332	rs7977614	-3.3	rs16939769	0.00451	2.59	0.40938	283	1	top1	0.0045	0.18	0.409385	0.682
MIGRAINE	BLM	Brain_Nucleus_accumbens_basal_ganglia	15	90717326	90717327	0.037144	rs389480	-3.98	rs17176602	0.0184	-3.5	-1.01341	473	1	top1	0.018	0.038	1.01341	0.311
MIGRAINE_WITH_AURA	GPATCH4	Brain_Nucleus_accumbens_basal_ganglia	1	156601489	156601490	0.190959	rs536857	3.549	rs3795733	0.053	-4.813	3.08309	445	22	enet	0.062	0.00044	-1.80572	0.070961
MIGRAINE_WITH_AURA	SERPINC1	Brain_Nucleus_accumbens_basal_ganglia	1	173917377	173917378	0.165714	rs6425258	-2.705	rs4652283	0.126	4.977	-2.45848	260	1	top1	0.13	5.5e-07	-2.45848	0.013953
MIGRAINE_WITH_AURA	ALMS1	Brain_Nucleus_accumbens_basal_ganglia	2	73385757	73385758	0.109632	rs12620091	3.476	rs6546836	0.0917	-4.58	2.76567	297	1	top1	0.092	2e-05	-2.76567	0.00568
MIGRAINE_WITH_AURA	PAM	Brain_Nucleus_accumbens_basal_ganglia	5	102753980	102753981	0.119172	rs187427	-2.35	rs5855	0.044	4.9	-1.894	304	304	susie	0.096	1.3e-05	-1.93967	0.05242
MIGRAINE_WITH_AURA	ZKSCAN8P1	Brain_Nucleus_accumbens_basal_ganglia	6	28161780	28161781	0.254168	rs1654774	4.041	rs9295755	0.105	4.871	0.5728	454	454	susie	0.12	7.3e-07	1.29381	0.196
MIGRAINE_WITH_AURA	C12orf76	Brain_Nucleus_accumbens_basal_ganglia	12	110073685	110073686	0.000332	rs17680262	2.43	rs16939769	0.00451	2.59	0.864479	283	1	top1	0.0045	0.18	0.864479	0.387325
MIGRAINE_WITH_AURA	BLM	Brain_Nucleus_accumbens_basal_ganglia	15	90717326	90717327	0.037144	rs12911192	2.17	rs17176602	0.0184	-3.5	1.01042	473	1	top1	0.018	0.038	-1.01042	0.312
MIGRAINE	GPATCH4	Brain_Putamen_basal_ganglia	1	156601489	156601490	0.128372	rs2365714	3.655	rs10908510	0.00467	-3.296	-1.45772	442	6	lasso	0.031	0.016	0.356282	0.72163
MIGRAINE	SERPINC1	Brain_Nucleus_accumbens_basal_ganglia	1	173917377	173917378	0.165714	rs12564858	-2.928	rs4652283	0.126	4.977	-2.67146	260	1	top1	0.13	5.5e-07	-2.67146	0.00755
MIGRAINE	NCF2	Brain_Putamen_basal_ganglia	1	183590875	183590876	0.005799	rs10797893	-3.62	rs594488	0.00314	2.317	-0.36304	536	536	susie	0.0052	0.18	-0.169172	0.865661
MIGRAINE	ALMS1	Brain_Putamen_basal_ganglia	2	73385757	73385758	0.067425	rs1864488	2.66	rs11126417	-0.00624	-2.89	1.24962	295	3	enet	0.0003	0.31	-1.46097	0.144
MIGRAINE	SERPINC1	Brain_Amygdala	1	173917377	173917378	0.095709	rs12564858	-2.928	rs9425436	0.078	3.5593	-2.47136	259	1	top1	0.078	0.0012	-2.47136	0.0135
MIGRAINE	ZKSCAN8P1	Brain_Putamen_basal_ganglia	6	28161780	28161781	0.04887	rs1150711	4.691	rs17767294	-0.006172	3.03	1.69041	456	2	lasso	-0.0031	0.47	1.4474	0.148
MIGRAINE_WITH_AURA	GPATCH4	Brain_Putamen_basal_ganglia	1	156601489	156601490	0.128372	rs536857	3.549	rs10908510	0.00467	-3.296	-0.841245	442	6	lasso	0.031	0.016	0.4177	0.676
MIGRAINE_WITH_AURA	SERPINC1	Brain_Putamen_basal_ganglia	1	173917377	173917378	0.237994	rs6425258	-2.705	rs10798302	0.0472	4.456	-1.12407	260	260	susie	0.058	0.0016	-1.66855	0.0952
MIGRAINE_WITH_AURA	NCF2	Brain_Putamen_basal_ganglia	1	183590875	183590876	0.005799	rs11578964	-3.669	rs594488	0.00314	2.317	0.499117	536	536	susie	0.0052	0.18	2.02267	0.0431
MIGRAINE_WITH_AURA	ALMS1	Brain_Putamen_basal_ganglia	2	73385757	73385758	0.067425	rs12620091	3.48	rs11126417	-0.00624	-2.89	2.55719	295	3	enet	0.0003	0.31	-2.92181	0.00348
MIGRAINE_WITH_AURA	PAM	Brain_Putamen_basal_ganglia	5	102753980	102753981	0.029596	rs187427	-2.35	rs3733939	0.0401	3.16	-1.5172	303	3	lasso	0.04	0.0074	-1.51706	0.129251
MIGRAINE_WITH_AURA	ZKSCAN8P1	Brain_Putamen_basal_ganglia	6	28161780	28161781	0.04887	rs1654774	4.041	rs17767294	-0.006172	3.03	0.79605	456	2	lasso	-0.0031	0.47	0.48019	0.631
MIGRAINE	GPATCH4	Brain_Spinal_cord_cervical_c-1	1	156601489	156601490	-0.083179	rs2365714	3.655	rs4233511	-0.00865	-2.976	0.33482	444	1	lasso	0.037	0.022	-0.335	0.738
MIGRAINE	SERPINC1	Brain_Substantia_nigra	1	173917377	173917378	0.300879	rs12564858	-2.928	rs9425436	0.075	3.106	-2.47136	261	1	top1	0.075	0.0034	-2.47136	0.0135
MIGRAINE	NCF2	Brain_Spinal_cord_cervical_c-1	1	183590875	183590876	-0.046904	rs10797893	-3.62	rs10797924	0.0411	-2.329	-0.1391	533	1	top1	0.041	0.017	0.139	0.889
MIGRAINE	ALMS1	Brain_Spinal_cord_cervical_c-1	2	73385757	73385758	0.064562	rs1864488	2.66	rs12472502	0.0291	-3.216	1.79555	295	3	lasso	0.038	0.021	-1.79555	0.0726
MIGRAINE	ZKSCAN8P1	Brain_Caudate_basal_ganglia	6	28161780	28161781	0.14628	rs1150711	4.691	rs9461406	0.052302	4.27	1.64727	439	439	susie	0.055	0.0011	2.40516	0.0162
MIGRAINE	SERPINC1	Brain_Cerebellar_Hemisphere	1	173917377	173917378	0.171358	rs12564858	-2.928	rs7528380	0.0964	4.522	-2.33516	259	1	top1	0.096	4.5e-05	-2.33516	0.019535
MIGRAINE	BLM	Brain_Spinal_cord_cervical_c-1	15	90717326	90717327	-0.051987	rs389480	-3.98	rs4932363	-0.00366	3.3	-1.80207	471	1	lasso	0.048	0.01	-1.80207	0.071534
MIGRAINE_WITH_AURA	GPATCH4	Brain_Spinal_cord_cervical_c-1	1	156601489	156601490	-0.083179	rs536857	3.549	rs4233511	-0.00865	-2.976	-0.0887	444	1	lasso	0.037	0.022	0.0887	0.9293
MIGRAINE_WITH_AURA	SERPINC1	Brain_Spinal_cord_cervical_c-1	1	173917377	173917378	0.235856	rs6425258	-2.705	rs4652328	0.0496	3.862	-2.45	259	259	susie	0.1	0.00031	-2.02	0.042884
MIGRAINE_WITH_AURA	NCF2	Brain_Spinal_cord_cervical_c-1	1	183590875	183590876	-0.046904	rs11578964	-3.669	rs10797924	0.0411	-2.329	-0.527	533	1	top1	0.041	0.017	0.527	0.598426
MIGRAINE_WITH_AURA	ALMS1	Brain_Spinal_cord_cervical_c-1	2	73385757	73385758	0.064562	rs12620091	3.476	rs12472502	0.0291	-3.216	3.15589	295	3	lasso	0.038	0.021	-3.15592	0.0016
MIGRAINE_WITH_AURA	PAM	Brain_Spinal_cord_cervical_c-1	5	102753980	102753981	-0.007991	rs187427	-2.35	rs26256	-0.00863	-2.45	0.88378	301	301	susie	-0.0055	0.54	-2.00865	0.044574
MIGRAINE_WITH_AURA	ZKSCAN8P1	Brain_Spinal_cord_cervical_c-1	6	28161780	28161781	0.094368	rs1654774	4.041	rs1340004	0.131	4.14	2.1717	453	1	top1	0.13	4.2e-05	2.1717	0.029876
MIGRAINE_WITH_AURA	BLM	Brain_Spinal_cord_cervical_c-1	15	90717326	90717327	-0.051987	rs12911192	2.17	rs4932363	-0.00366	3.3	-0.428652	471	1	lasso	0.048	0.01	-0.428652	0.668177
MIGRAINE	GPATCH4	Brain_Substantia_nigra	1	156601489	156601490	0.23114	rs2365714	3.655	rs7534339	-0.00866	3.291	0.28529	445	445	susie	0.0094	0.17	0.3224	0.747
MIGRAINE	C12orf76	Brain_Caudate_basal_ganglia	12	110073685	110073686	-0.002565	rs7977614	-3.3	rs11613412	0.052	3.22	-2.01005	282	1	top1	0.052	0.0015	-2.01005	0.0444
MIGRAINE	NCF2	Brain_Substantia_nigra	1	183590875	183590876	-0.113064	rs10797893	-3.62	rs12405373	-0.00826	2.488	-0.08134	536	1	top1	-0.0083	0.66	-0.08134	0.935
MIGRAINE	PAM	Brain_Substantia_nigra	5	102753980	102753981	0.399278	rs459202	-3.95	rs13184450	-0.00976	-2.34	-1.41	304	304	susie	-0.0086	0.69	-0.75893	0.447894
MIGRAINE	ZKSCAN8P1	Brain_Substantia_nigra	6	28161780	28161781	0.236716	rs1150711	4.691	rs17776284	-0.00977	-3.14	3.11973	468	49	enet	0.11	0.00054	-0.9377	0.348
MIGRAINE	C12orf76	Brain_Substantia_nigra	12	110073685	110073686	0.193173	rs7977614	-3.3	rs4766635	-0.000697	2.85	-1.42167	282	2	lasso	0.0056	0.22	-1.38568	0.165845
MIGRAINE_WITH_AURA	GPATCH4	Brain_Substantia_nigra	1	156601489	156601490	0.23114	rs536857	3.549	rs7534339	-0.00866	3.291	0.008484	445	445	susie	0.0094	0.17	0.241877	0.808876
MIGRAINE_WITH_AURA	SERPINC1	Brain_Substantia_nigra	1	173917377	173917378	0.300879	rs6425258	-2.705	rs9425436	0.075	3.106	-2.11546	261	1	top1	0.075	0.0034	-2.11546	0.034391
MIGRAINE_WITH_AURA	NCF2	Brain_Substantia_nigra	1	183590875	183590876	-0.113064	rs11578964	-3.669	rs12405373	-0.00826	2.488	0.659583	536	1	top1	-0.0083	0.66	0.659583	0.509521
MIGRAINE_WITH_AURA	PAM	Brain_Substantia_nigra	5	102753980	102753981	0.399278	rs187427	-2.35	rs13184450	-0.00976	-2.34	0.25539	304	304	susie	-0.0086	0.69	-0.6802	0.49639
MIGRAINE_WITH_AURA	ZKSCAN8P1	Brain_Substantia_nigra	6	28161780	28161781	0.236716	rs1654774	4.041	rs17776284	-0.00977	-3.14	2.50199	468	49	enet	0.11	0.00054	-1.48837	0.137
MIGRAINE_WITH_AURA	C12orf76	Brain_Substantia_nigra	12	110073685	110073686	0.193173	rs17680262	2.43	rs4766635	-0.000697	2.85	0.061656	282	2	lasso	0.0056	0.22	0.024983	0.98007
